# Supplementary material for: Multi-omic brain and behavioral correlates of cell-free fetal DNA methylation in macaque maternal obesity models
Source: Nat Commun. 2022 Sep 21;13:5538. doi: 10.1038/s41467-022-33162-7 (PMC9492781; doi:10.1038/s41467-022-33162-7)
Supplement: Supplementary file 4 — Supplementary Data 1 [file 41467_2022_33162_MOESM4_ESM.xlsx]

## Sheet: Sheet 1
InfantID
