# Supplementary material for: Multi-omic brain and behavioral correlates of cell-free fetal DNA methylation in macaque maternal obesity models
Source: Nat Commun. 2022 Sep 21;13:5538. doi: 10.1038/s41467-022-33162-7 (PMC9492781; doi:10.1038/s41467-022-33162-7)
Supplement: Supplementary file 8 — Source Data [file 41467_2022_33162_MOESM8_ESM.xlsx]

## Sheet: Fig. 1b-d
Source	Sampling	Contrast	chr	start	end	width	CpGs	betaCoefficient	statistic	p.value	q.value	direction	difference	CpG.Island	CpG.Shore	CpG.Shelf	Open.Sea	annotation	geneId	distanceToTSS	geneSymbol	gene
cffDNA	GD45	OvC	20	29807678	29820672	12995	1600	0.481133	14.8327	1.02891e-06	0.107599	Hypermethylated	15	No	Yes	Yes	Yes	Promoter	ENSMMUG00000033742	0	MIR663-6	microRNA mir-663-6
cffDNA	GD45	OvC	X	150837992	150838220	229	9	-1.32389	-7.9991	9.26023e-06	0.28693	Hypomethylated	-42	Yes	No	No	No	Promoter	ENSMMUG00000005772	137	MPP1	membrane palmitoylated protein 1
cffDNA	GD45	OvC	17	91862155	91862710	556	8	1.35902	7.65829	1.2347e-05	0.28693	Hypermethylated	43	No	No	No	Yes	Intron	ENSMMUG00000022282	113222	COL4A2	collagen type IV alpha 2 chain
cffDNA	GD45	OvC	14	21477437	21477959	523	6	1.24256	7.57649	1.33759e-05	0.28693	Hypermethylated	40	No	No	No	Yes	Intron	ENSMMUG00000013095	165901	ACCS	1-aminocyclopropane-1-carboxylate synthase homolog (inactive)
cffDNA	GD45	OvC	4	139479848	139480710	863	17	-0.730578	-7.44843	1.44048e-05	0.28693	Hypomethylated	-23	Yes	Yes	No	No	Distal Intergenic	ENSMMUG00000053627	-30821
cffDNA	GD45	OvC	20	71987766	71987838	73	6	-1.10137	-7.38717	1.64626e-05	0.28693	Hypomethylated	-35	No	No	No	Yes	Distal Intergenic	ENSMMUG00000020674	18443	ZDHHC7	zinc finger DHHC-type palmitoyltransferase 7
cffDNA	GD45	OvC	X	136185642	136186800	1159	10	0.731559	7.19865	2.46939e-05	0.304863	Hypermethylated	23	No	No	No	Yes	Distal Intergenic	ENSMMUG00000011355	-13514	CXHXorf66	chromosome X CXorf66 homolog
cffDNA	GD45	OvC	19	10941713	10942399	687	12	0.992213	6.97545	2.98385e-05	0.304863	Hypermethylated	32	No	No	No	Yes	Intron	ENSMMUG00000023251	18063	KANK2	KN motif and ankyrin repeat domains 2
cffDNA	GD45	OvC	3	54201875	54202246	372	16	1.18106	6.92347	3.18964e-05	0.304863	Hypermethylated	38	No	No	No	Yes	Distal Intergenic	ENSMMUG00000048598	-17496	LOC114677244	small nucleolar RNA SNORA22
cffDNA	GD45	OvC	6	6641961	6642239	279	7	-1.13213	-6.8783	3.29253e-05	0.304863	Hypomethylated	-36	No	Yes	No	No	Promoter	ENSMMUG00000013189	1409	TENT4A	terminal nucleotidyltransferase 4A
cffDNA	GD45	OvC	20	25797488	25799561	2074	21	0.609202	6.86404	3.49831e-05	0.304863	Hypermethylated	19	No	No	No	Yes	Distal Intergenic	ENSMMUG00000008252	25997	IL21R	interleukin 21 receptor
cffDNA	GD45	OvC	2	62348280	62348848	569	5	1.11065	6.85507	3.49831e-05	0.304863	Hypermethylated	35	No	No	No	Yes	Distal Intergenic	ENSMMUG00000058488	37144
cffDNA	GD45	OvC	6	27590215	27590745	531	10	1.127	6.78975	4.01277e-05	0.317416	Hypermethylated	36	No	No	No	Yes	Distal Intergenic	ENSMMUG00000062576	105789	LOC114679205	U2 spliceosomal RNA
cffDNA	GD45	OvC	16	20784047	20784374	328	10	0.884222	6.69055	4.93879e-05	0.317416	Hypermethylated	28	Yes	Yes	No	No	Exon	ENSMMUG00000051307	6053
cffDNA	GD45	OvC	17	92533536	92534240	705	9	-0.93534	-6.64343	5.45325e-05	0.317416	Hypomethylated	-30	No	No	No	Yes	Intron	ENSMMUG00000013138	49358	ARHGEF7	Rho guanine nucleotide exchange factor 7
cffDNA	GD45	OvC	8	116187145	116187951	807	10	0.975485	6.63404	5.55614e-05	0.317416	Hypermethylated	31	No	No	No	Yes	Distal Intergenic	ENSMMUG00000060738	44589
cffDNA	GD45	OvC	14	57481998	57482509	512	14	-0.555976	-6.63403	5.55614e-05	0.317416	Hypomethylated	-18	No	No	No	Yes	Distal Intergenic	ENSMMUG00000050922	36253
cffDNA	GD45	OvC	15	56794639	56795169	531	7	1.23297	6.61603	5.65903e-05	0.317416	Hypermethylated	39	No	No	No	Yes	Intron	ENSMMUG00000006076	19387	IFT74	intraflagellar transport 74
cffDNA	GD45	OvC	9	30495551	30496307	757	8	0.796325	6.59463	5.86481e-05	0.317416	Hypermethylated	25	No	No	No	Yes	Distal Intergenic	ENSMMUG00000026761	12579	LOC114670212	small nucleolar RNA SNORD115
cffDNA	GD45	OvC	18	24656572	24659089	2518	9	-0.962242	-6.57157	6.0706e-05	0.317416	Hypomethylated	-31	No	No	No	Yes	Intron	ENSMMUG00000012001	104769	TCF4	transcription factor 4
cffDNA	GD45	OvC	11	124073011	124074848	1838	8	0.796628	6.52701	6.99662e-05	0.340012	Hypermethylated	25	No	No	No	Yes	Intron	ENSMMUG00000046631	20403	RFLNA	refilin A
cffDNA	GD45	OvC	8	4888123	4889051	929	17	0.730831	6.50499	7.30529e-05	0.340012	Hypermethylated	23	No	No	No	Yes	Intron	ENSMMUG00000023475	844013	CSMD1	CUB and Sushi multiple domains 1
cffDNA	GD45	OvC	10	43887461	43889552	2092	13	0.880938	6.4876	7.61397e-05	0.340012	Hypermethylated	28	No	No	No	Yes	Distal Intergenic	ENSMMUG00000010410	-38178	FOXA2	forkhead box A2
cffDNA	GD45	OvC	12	126477418	126478095	678	12	-0.941749	-6.47793	7.81975e-05	0.340012	Hypomethylated	-30	No	No	Yes	Yes	Intron	ENSMMUG00000006077	322393	HDAC4	histone deacetylase 4
cffDNA	GD45	OvC	5	184072297	184073695	1399	6	1.26403	6.44328	8.12842e-05	0.340012	Hypermethylated	40	No	No	No	Yes	Distal Intergenic	ENSMMUG00000056163	62160
cffDNA	GD45	OvC	14	118152929	118153960	1032	13	0.887911	6.40428	9.46601e-05	0.352479	Hypermethylated	28	No	No	No	Yes	Intron	ENSMMUG00000008053	204121	PKNOX2	PBX/knotted 1 homeobox 2
cffDNA	GD45	OvC	13	105946621	105948288	1668	22	-0.63761	-6.40256	9.46601e-05	0.352479	Hypomethylated	-20	No	No	No	Yes	Distal Intergenic	ENSMMUG00000050038	-132235
cffDNA	GD45	OvC	6	79246342	79248022	1681	11	0.890705	6.38673	9.6718e-05	0.352479	Hypermethylated	28	No	No	No	Yes	Distal Intergenic	ENSMMUG00000029954	165444	ATP6AP1L	ATPase H+ transporting accessory protein 1 like
cffDNA	GD45	OvC	7	114510762	114511448	687	5	0.819438	6.37161	9.77469e-05	0.352479	Hypermethylated	26	No	No	No	Yes	Distal Intergenic	ENSMMUG00000065036	25247
cffDNA	GD45	OvC	13	107955297	107956161	865	13	0.98933	6.35325	0.000101863	0.355076	Hypermethylated	31	No	No	No	Yes	Distal Intergenic	ENSMMUG00000059059	-11188
cffDNA	GD45	OvC	13	104655507	104657337	1831	8	0.989291	6.24428	0.000128614	0.433866	Hypermethylated	31	No	No	No	Yes	Distal Intergenic	ENSMMUG00000052757	-211430
cffDNA	GD45	OvC	18	55721934	55722708	775	9	-0.872092	-6.18981	0.000146106	0.436373	Hypomethylated	-28	No	No	No	Yes	Distal Intergenic	ENSMMUG00000060362	-28312
cffDNA	GD45	OvC	15	43216470	43216972	503	5	1.13365	6.1749	0.000148164	0.436373	Hypermethylated	36	No	No	No	Yes	Distal Intergenic	ENSMMUG00000011410	-126329	NR4A3	nuclear receptor subfamily 4 group A member 3
cffDNA	GD45	OvC	8	26594631	26594882	252	6	1.19011	6.17085	0.000149193	0.436373	Hypermethylated	38	No	No	No	Yes	Intron	ENSMMUG00000041905	37228	PPP2R2A	protein phosphatase 2 regulatory subunit Balpha
cffDNA	GD45	OvC	1	84362659	84363505	847	9	0.869274	6.17021	0.000149193	0.436373	Hypermethylated	28	No	No	No	Yes	Distal Intergenic	ENSMMUG00000061649	-49377	ITPKB	inositol-trisphosphate 3-kinase B
cffDNA	GD45	OvC	4	158982957	158983986	1030	8	0.649236	6.16544	0.000150222	0.436373	Hypermethylated	21	No	No	No	Yes	Intron	ENSMMUG00000013908	13814	ELOVL2	ELOVL fatty acid elongase 2
cffDNA	GD45	OvC	14	109493316	109494357	1042	6	1.22371	6.13113	0.000157424	0.438081	Hypermethylated	39	No	No	No	Yes	Promoter	ENSMMUG00000057310	0
cffDNA	GD45	OvC	11	108792991	108793520	530	10	0.970931	6.09419	0.000165655	0.438081	Hypermethylated	31	No	No	No	Yes	Intron	ENSMMUG00000022698	24942	ACACB	acetyl-CoA carboxylase beta
cffDNA	GD45	OvC	7	46154403	46154642	240	7	-0.872375	-6.07401	0.000172858	0.438081	Hypomethylated	-28	No	No	No	Yes	Exon	ENSMMUG00000014887	25871	KIF23	kinesin family member 23
cffDNA	GD45	OvC	15	60392116	60393242	1127	5	0.996597	6.07256	0.000173887	0.438081	Hypermethylated	32	No	No	No	Yes	Distal Intergenic	ENSMMUG00000060225	324808
cffDNA	GD45	OvC	16	1932184	1933983	1800	17	0.847241	6.0647	0.000175944	0.438081	Hypermethylated	27	No	No	No	Yes	Intron	ENSMMUG00000023161	289983	SMG6	SMG6 nonsense mediated mRNA decay factor
cffDNA	GD45	OvC	20	76394416	76395358	943	10	0.921649	6.06093	0.000175944	0.438081	Hypermethylated	29	No	No	No	Yes	Exon	ENSMMUG00000017161	53850	ANKRD11	ankyrin repeat domain 11
cffDNA	GD45	OvC	10	48728631	48728693	63	6	1.12617	6.0321	0.00018932	0.449182	Hypermethylated	36	No	No	No	Yes	Distal Intergenic	ENSMMUG00000016037	72404	BANF2	BANF family member 2
cffDNA	GD45	OvC	6	147159756	147160225	470	10	0.924643	6.01918	0.000194465	0.449182	Hypermethylated	29	No	No	No	Yes	Distal Intergenic	ENSMMUG00000061800	-27966
cffDNA	GD45	OvC	10	48835840	48836474	635	6	-0.906737	-6.01009	0.000200638	0.449182	Hypomethylated	-29	No	No	No	Yes	Intron	ENSMMUG00000013787	17364	RRBP1	ribosome binding protein 1
cffDNA	GD45	OvC	1	206027993	206028529	537	6	0.966946	5.96618	0.00021813	0.449182	Hypermethylated	31	No	No	No	Yes	Intron	ENSMMUG00000017444	71636	PAX7	paired box 7
cffDNA	GD45	OvC	18	56215731	56215973	243	7	-0.862993	-5.96482	0.00021813	0.449182	Hypomethylated	-27	No	Yes	No	No	Promoter	ENSMMUG00000016190	1409	TAF4B	TATA-box binding protein associated factor 4b
cffDNA	GD45	OvC	16	76324392	76325921	1530	24	-0.600433	-5.96463	0.00021813	0.449182	Hypomethylated	-19	No	No	Yes	Yes	Intron	ENSMMUG00000020840	37770	TBC1D16	TBC1 domain family member 16
cffDNA	GD45	OvC	19	50644292	50645003	712	6	1.18346	5.94773	0.000225332	0.449182	Hypermethylated	38	No	No	Yes	Yes	Distal Intergenic	ENSMMUG00000002407	9022	CLEC11A	C-type lectin domain containing 11A
cffDNA	GD45	OvC	13	75954939	75957377	2439	15	0.49898	5.94294	0.00022739	0.449182	Hypermethylated	16	No	No	No	Yes	Intron	ENSMMUG00000021436	23201	LTBP1	latent transforming growth factor beta binding protein 1
cffDNA	GD45	OvC	9	86931334	86931881	548	6	1.18611	5.93392	0.000234593	0.449182	Hypermethylated	38	No	No	No	Yes	Distal Intergenic	ENSMMUG00000010844	-33820	PRKG1	protein kinase cGMP-dependent 1
cffDNA	GD45	OvC	4	168508861	168509996	1136	12	0.709312	5.9169	0.000238708	0.449182	Hypermethylated	23	No	No	No	Yes	Promoter	ENSMMUG00000052268	-512
cffDNA	GD45	OvC	5	79544325	79545153	829	24	-0.521968	-5.89652	0.000242824	0.449182	Hypomethylated	-17	No	Yes	No	No	Intron	ENSMMUG00000017395	716216	PDGFRA	platelet derived growth factor receptor alpha
cffDNA	GD45	OvC	7	163806715	163806814	100	7	-1.19538	-5.88872	0.000245911	0.449182	Hypomethylated	-38	Yes	Yes	No	No	Distal Intergenic	ENSMMUG00000054865	-22632
cffDNA	GD45	OvC	13	107477972	107478040	69	5	1.37421	5.87841	0.000252084	0.449182	Hypermethylated	44	No	No	No	Yes	Intron	ENSMMUG00000009660	290393	SNTG2	syntrophin gamma 2
cffDNA	GD45	OvC	6	167382716	167384072	1357	9	0.736155	5.8781	0.000252084	0.449182	Hypermethylated	23	No	No	No	Yes	Intron	ENSMMUG00000009366	335820	DOCK2	dedicator of cytokinesis 2
cffDNA	GD45	OvC	3	13210896	13211044	149	5	-0.882698	-5.86844	0.0002562	0.449182	Hypomethylated	-28	No	No	No	Yes	Exon	ENSMMUG00000003961	13306	IFNAR1	interferon alpha and beta receptor subunit 1
cffDNA	GD45	OvC	8	75553151	75555322	2172	7	1.19932	5.86303	0.000261344	0.449182	Hypermethylated	38	No	No	No	Yes	Distal Intergenic	ENSMMUG00000058310	-59288
cffDNA	GD45	OvC	2	59390630	59391000	371	6	-0.870742	-5.85498	0.000264431	0.449182	Hypomethylated	-28	No	Yes	No	No	Downstream	ENSMMUG00000063843	6376
cffDNA	GD45	OvC	5	129938347	129940046	1700	21	0.709772	5.85492	0.00026546	0.449182	Hypermethylated	23	No	No	No	Yes	Distal Intergenic	ENSMMUG00000036561	447831	LOC114678566	small nucleolar RNA SNORA70
cffDNA	GD45	OvC	6	92500697	92502169	1473	9	-0.83893	-5.84858	0.000269576	0.449182	Hypomethylated	-27	No	Yes	Yes	No	Promoter	ENSMMUG00000001212	1244	RFESD	Rieske Fe-S domain containing
cffDNA	GD45	OvC	7	117403554	117404558	1005	6	-0.697799	-5.84805	0.000269576	0.449182	Hypomethylated	-22	No	No	No	Yes	Intron	ENSMMUG00000023258	24314	FBXO34	F-box protein 34
cffDNA	GD45	OvC	5	5442021	5442557	537	16	0.652862	5.84696	0.000270605	0.449182	Hypermethylated	21	Yes	Yes	No	No	Intron	ENSMMUG00000022416	328737	SORCS2	sortilin related VPS10 domain containing receptor 2
cffDNA	GD45	OvC	2	24184117	24189750	5634	37	-0.516497	-5.79221	0.000304559	0.486603	Hypomethylated	-16	No	No	No	Yes	Intron	ENSMMUG00000013069	286431	UBE2E2	ubiquitin conjugating enzyme E2 E2
cffDNA	GD45	OvC	12	118607444	118607725	282	5	1.06297	5.78309	0.000310732	0.486603	Hypermethylated	34	No	No	No	Yes	Distal Intergenic	ENSMMUG00000011775	-19979	ARMC9	armadillo repeat containing 9
cffDNA	GD45	OvC	17	80231216	80232052	837	10	-0.801788	-5.78271	0.000310732	0.486603	Hypomethylated	-26	No	No	No	Yes	Intron	ENSMMUG00000009173	71846	STK24	serine/threonine kinase 24
cffDNA	GD45	OvC	2	462503	463279	777	10	0.637737	5.779	0.000311761	0.486603	Hypermethylated	20	No	No	Yes	Yes	Intron	ENSMMUG00000006623	16899
cffDNA	GD45	OvC	1	108789037	108790113	1077	8	0.896662	5.75677	0.000328224	0.497537	Hypermethylated	29	No	No	No	Yes	Distal Intergenic	ENSMMUG00000062180	-148239
cffDNA	GD45	OvC	14	113851390	113852223	834	15	0.595099	5.74391	0.0003416	0.497537	Hypermethylated	19	No	No	No	Yes	Intron	ENSMMUG00000022347	273018	GRIK4	glutamate ionotropic receptor kainate type subunit 4
cffDNA	GD45	OvC	5	76034872	76035690	819	7	1.09804	5.74272	0.0003416	0.497537	Hypermethylated	35	No	No	No	Yes	Distal Intergenic	ENSMMUG00000055374	-89200	LOC114678600	small nucleolar RNA U13
cffDNA	GD45	OvC	13	97815918	97817069	1152	11	-0.976998	-5.74171	0.0003416	0.497537	Hypomethylated	-31	No	No	No	Yes	Distal Intergenic	ENSMMUG00000059454	-114813
cffDNA	GD45	OvC	7	43545536	43545773	238	11	-0.980355	-5.73466	0.000348802	0.497537	Hypomethylated	-31	No	No	No	Yes	Distal Intergenic	ENSMMUG00000064183	94128
cffDNA	GD45	OvC	2	5423995	5425502	1508	11	0.938198	5.73461	0.000348802	0.497537	Hypermethylated	30	No	Yes	Yes	No	Distal Intergenic	ENSMMUG00000055931	18869	LOC114676612	small nucleolar RNA U13
cffDNA	GD45	OvC	4	91380753	91383144	2392	12	0.73075	5.7245	0.000353947	0.497537	Hypermethylated	23	No	No	No	Yes	Distal Intergenic	ENSMMUG00000023610	29020	TENT5A	terminal nucleotidyltransferase 5A
cffDNA	GD45	OvC	14	12738288	12738955	668	6	0.773667	5.71933	0.000358062	0.497537	Hypermethylated	25	No	No	No	Yes	Intron	ENSMMUG00000015281	9928	SDHAF2	succinate dehydrogenase complex assembly factor 2
cffDNA	GD45	OvC	6	38860675	38862456	1782	8	-0.861842	-5.69839	0.000377612	0.497537	Hypomethylated	-27	No	No	No	Yes	Intron	ENSMMUG00000001611	44356	RICTOR	RPTOR independent companion of MTOR complex 2
cffDNA	GD45	OvC	17	81190385	81191197	813	8	0.913489	5.69411	0.000379669	0.497537	Hypermethylated	29	No	No	No	Yes	Distal Intergenic	ENSMMUG00000019556	-23509	TM9SF2	transmembrane 9 superfamily member 2
cffDNA	GD45	OvC	3	181253036	181253202	167	7	0.536798	5.68417	0.000386872	0.497537	Hypermethylated	17	No	No	No	Yes	Distal Intergenic	ENSMMUG00000063916	-8384
cffDNA	GD45	OvC	3	167587418	167588864	1447	12	0.844343	5.67392	0.000393045	0.497537	Hypermethylated	27	No	No	No	Yes	Intron	ENSMMUG00000041051	122529	TMEM178B	transmembrane protein 178B
cffDNA	GD45	OvC	9	115743499	115744746	1248	6	0.992233	5.66892	0.000397161	0.497537	Hypermethylated	32	No	No	No	Yes	Intron	ENSMMUG00000001905	135221	ATRNL1	attractin like 1
cffDNA	GD45	OvC	15	90616936	90617046	111	5	1.16827	5.64996	0.000417739	0.497537	Hypermethylated	37	No	No	No	Yes	Promoter	ENSMMUG00000062056	-2527
cffDNA	GD45	OvC	20	59075210	59076874	1665	10	0.839888	5.63231	0.000432144	0.497537	Hypermethylated	27	No	No	No	Yes	Promoter	ENSMMUG00000051684	-446
cffDNA	GD45	OvC	9	49484891	49485900	1010	14	0.754807	5.63043	0.000433173	0.497537	Hypermethylated	24	No	No	No	Yes	Distal Intergenic	ENSMMUG00000049833	22475
cffDNA	GD45	OvC	8	133196894	133197861	968	6	0.865193	5.62464	0.000439347	0.497537	Hypermethylated	28	No	No	No	Yes	Intron	ENSMMUG00000041378	51136	TG	thyroglobulin
cffDNA	GD45	OvC	17	88337323	88338178	856	7	0.994374	5.62134	0.00044552	0.497537	Hypermethylated	32	No	No	No	Yes	Intron	ENSMMUG00000058397	216353
cffDNA	GD45	OvC	9	19129852	19132138	2287	23	0.646286	5.62113	0.00044552	0.497537	Hypermethylated	21	No	No	No	Yes	Exon	ENSMMUG00000011624	34027	SLC39A12	solute carrier family 39 member 12
cffDNA	GD45	OvC	12	126378865	126380080	1216	6	-1.10918	-5.60273	0.000459925	0.497537	Hypomethylated	-35	No	No	No	Yes	Distal Intergenic	ENSMMUG00000021909	141944	TWIST2	twist family bHLH transcription factor 2
cffDNA	GD45	OvC	8	90180968	90182299	1332	9	-0.894893	-5.60209	0.000460954	0.497537	Hypomethylated	-28	No	No	No	Yes	Intron	ENSMMUG00000020725	28109	RIPK2	receptor interacting serine/threonine kinase 2
cffDNA	GD45	OvC	X	9717731	9718093	363	6	-1.09018	-5.59973	0.000461983	0.497537	Hypomethylated	-35	No	No	No	Yes	Intron	ENSMMUG00000016290	121898	WWC3	WWC family member 3
cffDNA	GD45	OvC	13	10866244	10868504	2261	13	0.844268	5.59867	0.000461983	0.497537	Hypermethylated	27	No	No	No	Yes	Distal Intergenic	ENSMMUG00000061762	44253
cffDNA	GD45	OvC	9	133545254	133546285	1032	13	0.864222	5.58786	0.000476387	0.497537	Hypermethylated	28	Yes	Yes	No	No	Distal Intergenic	ENSMMUG00000006087	-4663	ADGRA1	adhesion G protein-coupled receptor A1
cffDNA	GD45	OvC	2	24578141	24579084	944	10	0.737651	5.5873	0.000476387	0.497537	Hypermethylated	23	No	No	No	Yes	Distal Intergenic	ENSMMUG00000058173	-8019
cffDNA	GD45	OvC	4	11862614	11863444	831	25	-0.436161	-5.58666	0.000477416	0.497537	Hypomethylated	-14	Yes	No	No	No	Promoter	ENSMMUG00000023767	936	NR2E1	nuclear receptor subfamily 2 group E member 1
cffDNA	GD45	OvC	3	90559213	90560544	1332	14	-0.768638	-5.58481	0.000478445	0.497537	Hypomethylated	-24	No	Yes	No	No	Promoter	ENSMMUG00000016936	1579	MPP6	membrane palmitoylated protein 6
cffDNA	GD45	OvC	8	140174752	140174887	136	7	0.906935	5.58086	0.000480503	0.497537	Hypermethylated	29	No	No	No	Yes	Distal Intergenic	ENSMMUG00000059464	7497
cffDNA	GD45	OvC	4	16745192	16746099	908	6	-0.931601	-5.57467	0.00048359	0.497537	Hypomethylated	-30	No	No	No	Yes	Distal Intergenic	ENSMMUG00000001200	-18113	LOC695715	60S ribosomal protein L24 pseudogene
cffDNA	GD45	OvC	19	77944	78466	523	9	-1.13673	-5.573	0.000484619	0.497537	Hypomethylated	-36	Yes	Yes	No	No	Intron	ENSMMUG00000023717	35254	MIER2	MIER family member 2
cffDNA	GD45	OvC	19	21373464	21375571	2108	26	0.589666	5.56553	0.000488734	0.497537	Hypermethylated	19	No	No	No	Yes	Distal Intergenic	ENSMMUG00000040273	48880	LOC694388	zinc finger protein 257
cffDNA	GD45	OvC	10	29959199	29959458	260	6	1.05987	5.5627	0.000488734	0.497537	Hypermethylated	34	No	No	No	Yes	Intron	ENSMMUG00000051343	69527	LOC114670549	immunoglobulin lambda variable 3-21-like
cffDNA	GD45	OvC	13	17485924	17486657	734	7	1.0357	5.56187	0.000489763	0.497537	Hypermethylated	33	No	No	No	Yes	Intron	ENSMMUG00000059850	34847	LOC106993052	uncharacterized LOC106993052
cffDNA	GD45	OvC	1	219884085	219884676	592	10	0.618723	5.56114	0.000491821	0.497537	Hypermethylated	20	No	No	No	Yes	Distal Intergenic	ENSMMUG00000059970	-21076	AJAP1	adherens junctions associated protein 1
cffDNA	GD45	OvC	15	67546950	67547266	317	6	0.885309	5.55978	0.00049285	0.497537	Hypermethylated	28	No	No	No	Yes	Promoter	ENSMMUG00000062789	1072
cffDNA	GD45	OvC	16	25873516	25873606	91	5	0.98896	5.55637	0.000496966	0.497537	Hypermethylated	31	No	No	No	Yes	Exon	ENSMMUG00000003515	9477	SLC6A4	solute carrier family 6 member 4
cffDNA	GD45	OvC	2	22326290	22327079	790	7	-0.642365	-5.54482	0.000506226	0.497537	Hypomethylated	-20	No	No	No	Yes	Distal Intergenic	ENSMMUG00000036319	3318	LOC114676563	U7 small nuclear RNA
cffDNA	GD45	OvC	8	8733184	8734262	1079	9	-0.784202	-5.53705	0.000518573	0.497537	Hypomethylated	-25	No	No	No	Yes	Exon	ENSMMUG00000019212	22218	CTSB	cathepsin B
cffDNA	GD45	OvC	2	103871650	103872484	835	11	0.845624	5.53531	0.000520631	0.497537	Hypermethylated	27	Yes	Yes	No	No	Promoter	ENSMMUG00000034008	0	MIR1226	microRNA mir-1226
cffDNA	GD45	OvC	13	78738820	78739756	937	13	0.839902	5.52663	0.000527833	0.497537	Hypermethylated	27	No	No	No	Yes	Distal Intergenic	ENSMMUG00000053875	9502
cffDNA	GD45	OvC	8	25835880	25836919	1040	6	0.879947	5.52338	0.000532978	0.497537	Hypermethylated	28	No	No	No	Yes	Distal Intergenic	ENSMMUG00000055503	81480
cffDNA	GD45	OvC	5	125594833	125595481	649	7	-0.861769	-5.52142	0.000535036	0.497537	Hypomethylated	-27	No	No	No	Yes	Exon	ENSMMUG00000015245	49687	HSPA4L	heat shock protein family A (Hsp70) member 4 like
cffDNA	GD45	OvC	10	98172336	98172876	541	14	-0.829793	-5.51268	0.000545325	0.497537	Hypomethylated	-26	No	No	Yes	Yes	Distal Intergenic	ENSMMUG00000037896	5932	BHLHE23	basic helix-loop-helix family member e23
cffDNA	GD45	OvC	8	138684395	138687618	3224	15	0.667201	5.50856	0.000550469	0.497537	Hypermethylated	21	No	No	Yes	Yes	Distal Intergenic	ENSMMUG00000054706	40059
cffDNA	GD45	OvC	18	47627267	47628603	1337	8	-0.679999	-5.50672	0.000552527	0.497537	Hypomethylated	-22	No	No	No	Yes	Intron	ENSMMUG00000003302	269939	DTNA	dystrobrevin alpha
cffDNA	GD45	OvC	10	43698265	43698300	36	5	-1.32588	-5.50525	0.000554585	0.497537	Hypomethylated	-42	No	No	No	Yes	Distal Intergenic	ENSMMUG00000016815	-216655	SSTR4	somatostatin receptor 4
cffDNA	GD45	OvC	1	111404394	111405491	1098	10	-0.658945	-5.5004	0.00055973	0.497537	Hypomethylated	-21	No	No	No	Yes	Distal Intergenic	ENSMMUG00000052360	37826
cffDNA	GD45	OvC	20	12695142	12696356	1215	10	-0.860352	-5.49505	0.000561787	0.497537	Hypomethylated	-27	No	No	No	Yes	Intron	ENSMMUG00000057345	51021	CPPED1	calcineurin like phosphoesterase domain containing 1
cffDNA	GD45	OvC	7	50597103	50598546	1444	10	-0.613833	-5.49424	0.000562816	0.497537	Hypomethylated	-20	No	No	No	Yes	Intron	ENSMMUG00000058630	17695
cffDNA	GD45	OvC	12	110499979	110500103	125	12	0.850329	5.4899	0.000565903	0.497537	Hypermethylated	27	No	No	No	Yes	Promoter	ENSMMUG00000001102	680	KCNE4	potassium voltage-gated channel subfamily E regulatory subunit 4
cffDNA	GD45	OvC	13	103112053	103112263	211	18	0.572923	5.48075	0.000575163	0.497537	Hypermethylated	18	No	No	No	Yes	Distal Intergenic	ENSMMUG00000038367	-39155	SOX11	SRY-box transcription factor 11
cffDNA	GD45	OvC	12	84586690	84587004	315	7	-0.952625	-5.48071	0.000575163	0.497537	Hypomethylated	-30	No	No	No	Yes	3' UTR	ENSMMUG00000056418	25598	COQ10B	coenzyme Q10B
cffDNA	GD45	OvC	16	75632417	75633815	1399	9	-0.745514	-5.47634	0.000581337	0.497537	Hypomethylated	-24	No	No	No	Yes	Intron	ENSMMUG00000023028	301691	RBFOX3	RNA binding fox-1 homolog 3
cffDNA	GD45	OvC	16	69721488	69722513	1026	8	-0.991615	-5.47428	0.000585452	0.497537	Hypomethylated	-32	No	No	No	Yes	Intron	ENSMMUG00000019970	241811	SDK2	sidekick cell adhesion molecule 2
cffDNA	GD45	OvC	19	15828758	15828863	106	12	0.982192	5.4739	0.000586481	0.497537	Hypermethylated	31	Yes	No	No	No	Promoter	ENSMMUG00000028855	2034	KLF2	Kruppel like factor 2
cffDNA	GD45	OvC	9	67231893	67232814	922	15	0.694717	5.46987	0.000589568	0.497537	Hypermethylated	22	No	No	No	Yes	Intron	ENSMMUG00000021618	26327	PALD1	phosphatase domain containing paladin 1
cffDNA	GD45	OvC	10	67693471	67694872	1402	17	0.675233	5.46655	0.000593684	0.497537	Hypermethylated	21	No	No	Yes	No	Intron	ENSMMUG00000007121	130109	NOL4L	nucleolar protein 4 like
cffDNA	GD45	OvC	5	38753848	38754553	706	6	1.06595	5.46576	0.000594713	0.497537	Hypermethylated	34	No	Yes	Yes	No	Promoter	ENSMMUG00000020324	2158	SMIM14	small integral membrane protein 14
cffDNA	GD45	OvC	9	130760877	130761346	470	6	0.830243	5.45864	0.000602944	0.50042	Hypermethylated	26	No	No	No	Yes	Distal Intergenic	ENSMMUG00000054130	134771
cffDNA	GD45	OvC	12	39606592	39608386	1795	10	-0.708812	-5.4446	0.000621464	0.511496	Hypomethylated	-23	No	No	No	Yes	Intron	ENSMMUG00000031452	151280	FMNL2	formin like 2
cffDNA	GD45	OvC	11	128537444	128539970	2527	12	0.657943	5.44267	0.000626609	0.511496	Hypermethylated	21	No	No	No	Yes	Intron	ENSMMUG00000000031	407732	TMEM132C	transmembrane protein 132C
cffDNA	GD45	OvC	1	50051226	50052471	1246	7	0.645326	5.43453	0.000637927	0.511496	Hypermethylated	21	No	No	No	Yes	Distal Intergenic	ENSMMUG00000062021	-10035
cffDNA	GD45	OvC	2	23662697	23663469	773	9	-0.884597	-5.43351	0.000638956	0.511496	Hypomethylated	-28	No	No	No	Yes	Intron	ENSMMUG00000022240	49988	NR1D2	nuclear receptor subfamily 1 group D member 2
cffDNA	GD45	OvC	19	7627846	7627908	63	6	1.17118	5.42951	0.000645129	0.511496	Hypermethylated	37	Yes	No	No	No	Promoter	ENSMMUG00000040778	1494	TRAPPC5	trafficking protein particle complex 5
cffDNA	GD45	OvC	7	150643080	150643437	358	6	0.976634	5.42899	0.000646158	0.511496	Hypermethylated	31	No	No	No	Yes	Intron	ENSMMUG00000009575	35927	PTPN21	protein tyrosine phosphatase non-receptor type 21
cffDNA	GD45	OvC	12	129400965	129401163	199	9	0.897141	5.426	0.000651303	0.511496	Hypermethylated	29	Yes	Yes	No	No	Distal Intergenic	ENSMMUG00000061588	-26790
cffDNA	GD45	OvC	X	126104045	126104127	83	12	1.2714	5.42486	0.000655419	0.511496	Hypermethylated	40	Yes	No	No	No	Promoter	ENSMMUG00000020699	54	ZDHHC9	zinc finger DHHC-type palmitoyltransferase 9
cffDNA	GD45	OvC	5	55206910	55208671	1762	14	-0.60665	-5.41435	0.000667766	0.517093	Hypomethylated	-19	No	No	Yes	Yes	Distal Intergenic	ENSMMUG00000022218	-3563	ANXA3	annexin A3
cffDNA	GD45	OvC	X	149511584	149513295	1712	16	0.801834	5.40412	0.000678055	0.517093	Hypermethylated	26	No	No	No	Yes	Intron	ENSMMUG00000011478	15543	ATP2B3	ATPase plasma membrane Ca2+ transporting 3
cffDNA	GD45	OvC	2	62067158	62067704	547	5	-1.01522	-5.3952	0.000687315	0.517093	Hypomethylated	-32	No	No	No	Yes	Intron	ENSMMUG00000023081	734497	SCHIP1	schwannomin interacting protein 1
cffDNA	GD45	OvC	6	53837437	53838681	1245	10	0.929905	5.39502	0.000687315	0.517093	Hypermethylated	30	No	Yes	No	No	Promoter	ENSMMUG00000030099	1213	PLPP1	phospholipid phosphatase 1
cffDNA	GD45	OvC	12	33095817	33098035	2219	13	0.630784	5.39452	0.000687315	0.517093	Hypermethylated	20	No	No	No	Yes	Intron	ENSMMUG00000062160	21139
cffDNA	GD45	OvC	19	51880615	51880814	200	10	-0.695908	-5.37596	0.000717153	0.523291	Hypomethylated	-22	No	Yes	No	No	Intron	ENSMMUG00000001768	20483	ZNF616	zinc finger protein 616
cffDNA	GD45	OvC	12	105121282	105122119	838	6	1.08354	5.37391	0.000721269	0.523291	Hypermethylated	34	No	No	No	Yes	Distal Intergenic	ENSMMUG00000013785	119188	TNS1	tensin 1
cffDNA	GD45	OvC	16	69864733	69865404	672	8	0.895123	5.37264	0.000725385	0.523291	Hypermethylated	28	No	No	No	Yes	Intron	ENSMMUG00000019970	98920	SDK2	sidekick cell adhesion molecule 2
cffDNA	GD45	OvC	13	97827363	97827860	498	8	1.04462	5.36892	0.000726414	0.523291	Hypermethylated	33	No	No	No	Yes	Distal Intergenic	ENSMMUG00000012864	-112643	PDIA6	protein disulfide isomerase family A member 6
cffDNA	GD45	OvC	X	58208588	58209388	801	6	-0.898399	-5.36866	0.000726414	0.523291	Hypomethylated	-29	No	No	No	Yes	Distal Intergenic	ENSMMUG00000064451	-645227
cffDNA	GD45	OvC	8	141264801	141265298	498	8	0.818511	5.36588	0.000727443	0.523291	Hypermethylated	26	No	No	No	Yes	Distal Intergenic	ENSMMUG00000002336	-26775	PTK2	protein tyrosine kinase 2
cffDNA	GD45	OvC	14	31836151	31837277	1127	13	-0.778178	-5.36087	0.00073979	0.523291	Hypomethylated	-25	No	No	No	Yes	Intron	ENSMMUG00000017218	252237	KIAA1549L	KIAA1549 like
cffDNA	GD45	OvC	13	53290100	53291049	950	7	0.549733	5.3595	0.000741847	0.523291	Hypermethylated	17	No	No	No	Yes	Intron	ENSMMUG00000003003	73694	CCDC88A	coiled-coil domain containing 88A
cffDNA	GD45	OvC	8	103630542	103631528	987	8	-0.732437	-5.35716	0.000744934	0.523291	Hypomethylated	-23	No	No	No	Yes	Distal Intergenic	ENSMMUG00000019402	-16814	CTHRC1	collagen triple helix repeat containing 1
cffDNA	GD45	OvC	3	36320886	36321264	379	8	-1.11979	-5.35254	0.000753165	0.523291	Hypomethylated	-36	No	No	No	Yes	Distal Intergenic	ENSMMUG00000062979	-27378
cffDNA	GD45	OvC	9	132876231	132876493	263	12	-0.796285	-5.35106	0.000755223	0.523291	Hypomethylated	-25	No	No	No	Yes	Intron	ENSMMUG00000022366	33325	LRRC27	leucine rich repeat containing 27
cffDNA	GD45	OvC	1	65410539	65411204	666	5	-0.772702	-5.35036	0.00075831	0.523291	Hypomethylated	-25	No	No	No	Yes	Distal Intergenic	ENSMMUG00000015133	-4199	CD34	CD34 molecule
cffDNA	GD45	OvC	9	115143909	115144837	929	5	0.911399	5.33964	0.000773744	0.523291	Hypermethylated	29	No	No	Yes	No	Intron	ENSMMUG00000022524	56664	ABLIM1	actin binding LIM protein 1
cffDNA	GD45	OvC	3	8211114	8212086	973	11	0.78054	5.3391	0.000778888	0.523291	Hypermethylated	25	No	No	No	Yes	Intron	ENSMMUG00000010296	285613	ERG	ETS transcription factor ERG
cffDNA	GD45	OvC	1	108888818	108888857	40	5	1.35453	5.338	0.000781975	0.523291	Hypermethylated	43	No	No	No	Yes	Distal Intergenic	ENSMMUG00000062180	-49495
cffDNA	GD45	OvC	14	55448700	55451038	2339	12	-0.683583	-5.33536	0.000786091	0.523291	Hypomethylated	-22	No	No	No	Yes	Intron	ENSMMUG00000009205	60805	SBF2	SET binding factor 2
cffDNA	GD45	OvC	19	1939196	1939354	159	5	-1.17024	-5.33308	0.000791235	0.523291	Hypomethylated	-37	No	No	No	Yes	Intron	ENSMMUG00000015663	50914	AP3D1	adaptor related protein complex 3 subunit delta 1
cffDNA	GD45	OvC	1	134653811	134655214	1404	13	-0.579843	-5.33276	0.000793293	0.523291	Hypomethylated	-18	No	Yes	Yes	No	Intron	ENSMMUG00000012828	22739	LRRC8D	leucine rich repeat containing 8 VRAC subunit D
cffDNA	GD45	OvC	11	104370360	104372004	1645	14	0.648637	5.33189	0.000794322	0.523291	Hypermethylated	21	No	No	No	Yes	Intron	ENSMMUG00000017127	197203	CHST11	carbohydrate sulfotransferase 11
cffDNA	GD45	OvC	16	73340814	73341226	413	7	-1.01785	-5.33098	0.000798438	0.523291	Hypomethylated	-32	No	No	No	Yes	Distal Intergenic	ENSMMUG00000016300	82976	MGAT5B	alpha-1,6-mannosylglycoprotein 6-beta-N-acetylglucosaminyltransferase B
cffDNA	GD45	OvC	16	79463749	79464928	1180	7	0.919992	5.32485	0.00080564	0.523291	Hypermethylated	29	Yes	Yes	No	No	Promoter	ENSMMUG00000001111	-1341	METRNL	meteorin like, glial cell differentiation regulator
cffDNA	GD45	OvC	2	2325338	2325618	281	5	-1.3238	-5.32478	0.00080564	0.523291	Hypomethylated	-42	No	Yes	No	No	Promoter	ENSMMUG00000002021	-835	BDH1	3-hydroxybutyrate dehydrogenase 1
cffDNA	GD45	OvC	19	16604770	16604853	84	8	-0.811549	-5.32214	0.000811814	0.524046	Hypomethylated	-26	No	No	No	Yes	Intron	ENSMMUG00000011588	8321
cffDNA	GD45	OvC	10	33904896	33905425	530	11	0.788177	5.31936	0.000823132	0.528092	Hypermethylated	25	No	Yes	Yes	No	Intron	ENSMMUG00000013574	19149	TUBA8	tubulin alpha 8
cffDNA	GD45	OvC	20	45280103	45281473	1371	9	-0.832811	-5.31473	0.000835479	0.530168	Hypomethylated	-27	No	No	No	Yes	Intron	ENSMMUG00000007052	7083	MMP15	matrix metallopeptidase 15
cffDNA	GD45	OvC	7	35468871	35469727	857	7	0.626079	5.31457	0.000836508	0.530168	Hypermethylated	20	No	No	No	Yes	Intron	ENSMMUG00000013089	30994	RNF111	ring finger protein 111
cffDNA	GD45	OvC	7	61308957	61309258	302	5	1.11508	5.31194	0.00084371	0.530906	Hypermethylated	35	No	Yes	No	No	Distal Intergenic	ENSMMUG00000057295	31106
cffDNA	GD45	OvC	11	47431152	47433574	2423	15	0.572814	5.30663	0.000847826	0.530906	Hypermethylated	18	No	No	No	Yes	5' UTR	ENSMMUG00000006727	24524	VDR	vitamin D receptor
cffDNA	GD45	OvC	11	120635575	120636085	511	5	0.808257	5.29476	0.000873548	0.543559	Hypermethylated	26	No	No	No	Yes	Intron	ENSMMUG00000020650	82050	SPPL3	signal peptide peptidase like 3
cffDNA	GD45	OvC	20	15657530	15658361	832	8	1.10166	5.28924	0.000883838	0.543559	Hypermethylated	35	No	No	No	Yes	Exon	ENSMMUG00000005914	134520	ABCC1	ATP binding cassette subfamily C member 1
cffDNA	GD45	OvC	X	25952073	25954239	2167	7	0.914476	5.2877	0.000892069	0.543559	Hypermethylated	29	No	No	No	Yes	Distal Intergenic	ENSMMUG00000010056	-30444	MAGEB18	MAGE family member B18
cffDNA	GD45	OvC	19	14714990	14715167	178	9	0.825981	5.28571	0.000893098	0.543559	Hypermethylated	26	No	Yes	No	No	3' UTR	ENSMMUG00000007729	11409	ILVBL	ilvB acetolactate synthase like
cffDNA	GD45	OvC	4	153288796	153290174	1379	11	0.78841	5.28448	0.000898242	0.543559	Hypermethylated	25	No	No	No	Yes	Intron	ENSMMUG00000053089	78879
cffDNA	GD45	OvC	7	132325283	132326262	980	10	-0.750172	-5.2816	0.000903387	0.543559	Hypomethylated	-24	No	Yes	Yes	No	Distal Intergenic	ENSMMUG00000017433	-17412	SLC8A3	solute carrier family 8 member A3
cffDNA	GD45	OvC	7	158271635	158272089	455	7	1.03386	5.28117	0.000904416	0.543559	Hypermethylated	33	No	No	No	Yes	5' UTR	ENSMMUG00000050264	41693
cffDNA	GD45	OvC	18	16987989	16988652	664	8	-1.0422	-5.2783	0.000915734	0.545852	Hypomethylated	-33	No	No	No	Yes	Downstream	ENSMMUG00000051856	21810
cffDNA	GD45	OvC	13	43257859	43259200	1342	10	1.02114	5.27452	0.000923965	0.545852	Hypermethylated	33	No	No	No	Yes	Distal Intergenic	ENSMMUG00000055716	43571
cffDNA	GD45	OvC	1	201372771	201375896	3126	28	-0.479628	-5.27056	0.000928081	0.545852	Hypomethylated	-15	No	No	No	Yes	Exon	ENSMMUG00000010977	27211	TCEA3	transcription elongation factor A3
cffDNA	GD45	OvC	X	47682817	47683718	902	6	-0.948978	-5.26964	0.00092911	0.545852	Hypomethylated	-30	No	No	No	Yes	Distal Intergenic	ENSMMUG00000063703	49988
cffDNA	GD45	OvC	4	123539802	123540505	704	8	-0.69456	-5.26267	0.00094763	0.551742	Hypomethylated	-22	No	No	No	Yes	Distal Intergenic	ENSMMUG00000052523	116961
cffDNA	GD45	OvC	1	92541860	92543420	1561	9	-0.912135	-5.26183	0.000949688	0.551742	Hypomethylated	-29	No	No	No	Yes	Distal Intergenic	ENSMMUG00000003168	-21461	LOC106992648	olfactory receptor 10K2
cffDNA	GD45	OvC	13	98936022	98936191	170	5	-0.80964	-5.2567	0.000964093	0.55403	Hypomethylated	-26	No	No	No	Yes	Exon	ENSMMUG00000058212	9020
cffDNA	GD45	OvC	16	430697	431541	845	7	0.839673	5.25577	0.000968209	0.55403	Hypermethylated	27	No	No	No	Yes	Exon	ENSMMUG00000003042	177664	VPS53	VPS53 subunit of GARP complex
cffDNA	GD45	OvC	3	38829836	38830838	1003	10	-0.817572	-5.25246	0.000980556	0.55403	Hypomethylated	-26	No	No	No	Yes	Intron	ENSMMUG00000000182	83568	LOC701819	E3 ubiquitin-protein ligase RNF216
cffDNA	GD45	OvC	9	12553198	12554490	1293	17	0.707913	5.24858	0.000987758	0.55403	Hypermethylated	23	No	No	No	Yes	Distal Intergenic	ENSMMUG00000060282	-9527
cffDNA	GD45	OvC	9	30013533	30013824	292	6	1.13961	5.24275	0.000997018	0.55403	Hypermethylated	36	No	No	No	Yes	Distal Intergenic	ENSMMUG00000047021	-185322	LOC693706	lysozyme-like protein 1
cffDNA	GD45	OvC	11	38918476	38918887	412	21	0.491999	5.24256	0.000998047	0.55403	Hypermethylated	16	No	No	No	Yes	Promoter	ENSMMUG00000010077	0	C11H12orf40	chromosome 11 C12orf40 homolog
cffDNA	GD45	OvC	20	72175546	72175882	337	7	0.928685	5.24156	0.00100113	0.55403	Hypermethylated	30	No	No	No	Yes	Exon	ENSMMUG00000061995	20451	LOC106995106	uncharacterized LOC106995106
cffDNA	GD45	OvC	9	60396997	60398981	1985	10	0.661167	5.23593	0.00101451	0.55403	Hypermethylated	21	No	No	No	Yes	Intron	ENSMMUG00000018390	211132	KCNMA1	potassium calcium-activated channel subfamily M alpha 1
cffDNA	GD45	OvC	3	84213943	84214889	947	8	0.775255	5.23277	0.00101965	0.55403	Hypermethylated	25	No	No	No	Yes	Intron	ENSMMUG00000011761	50565	MINDY4	MINDY lysine 48 deubiquitinase 4
cffDNA	GD45	OvC	4	105616609	105617457	849	8	1.13288	5.23024	0.00102274	0.55403	Hypermethylated	36	No	No	No	Yes	Distal Intergenic	ENSMMUG00000033145	59146	LOC114677890	small nucleolar RNA SNORD65
cffDNA	GD45	OvC	5	41552254	41552892	639	7	0.876111	5.23002	0.00102274	0.55403	Hypermethylated	28	No	No	No	Yes	Distal Intergenic	ENSMMUG00000054879	-46400	SHISA3	shisa family member 3
cffDNA	GD45	OvC	13	97680115	97680956	842	8	0.791163	5.22911	0.00102377	0.55403	Hypermethylated	25	No	No	No	Yes	Distal Intergenic	ENSMMUG00000059454	20149
cffDNA	GD45	OvC	6	31148385	31149023	639	8	0.954452	5.22708	0.00103303	0.55403	Hypermethylated	30	No	No	No	Yes	Intron	ENSMMUG00000039594	33324	LOC114678761	uncharacterized LOC114678761
cffDNA	GD45	OvC	6	135040161	135041421	1261	9	0.697506	5.22508	0.00103715	0.55403	Hypermethylated	22	No	No	No	Yes	Promoter	ENSMMUG00000033488	0	MIR874	microRNA mir-874
cffDNA	GD45	OvC	20	57538910	57539071	162	5	1.12598	5.22262	0.00104949	0.55403	Hypermethylated	36	No	No	No	Yes	Distal Intergenic	ENSMMUG00000054992	217860
cffDNA	GD45	OvC	7	162590299	162591641	1343	8	1.13878	5.22216	0.00105052	0.55403	Hypermethylated	36	No	No	Yes	Yes	Intron	ENSMMUG00000059881	4325	WARS1	tryptophanyl-tRNA synthetase 1
cffDNA	GD45	OvC	6	33360192	33361306	1115	8	-0.918769	-5.22045	0.0010567	0.55403	Hypomethylated	-29	No	No	No	Yes	Distal Intergenic	ENSMMUG00000057081	38108
cffDNA	GD45	OvC	14	104588705	104589538	834	6	0.816365	5.21825	0.00106287	0.55403	Hypermethylated	26	No	No	No	Yes	Distal Intergenic	ENSMMUG00000065306	-11243
cffDNA	GD45	OvC	12	111846225	111846440	216	10	-0.915721	-5.21775	0.0010639	0.55403	Hypomethylated	-29	No	No	No	Yes	Promoter	ENSMMUG00000022899	125	FAM124B	family with sequence similarity 124 member B
cffDNA	GD45	OvC	6	35397579	35398227	649	8	-0.835548	-5.21497	0.00106904	0.55403	Hypomethylated	-27	Yes	Yes	No	No	Promoter	ENSMMUG00000018739	144	SPEF2	sperm flagellar 2
cffDNA	GD45	OvC	5	4945156	4946483	1328	16	0.73614	5.21462	0.00107007	0.55403	Hypermethylated	23	No	No	No	Yes	Intron	ENSMMUG00000013984	167736	ABLIM2	actin binding LIM protein family member 2
cffDNA	GD45	OvC	12	115982903	115983512	610	8	-0.938633	-5.20967	0.00108448	0.55403	Hypomethylated	-30	No	No	No	Yes	Distal Intergenic	ENSMMUG00000013254	-358452	SPHKAP	SPHK1 interactor, AKAP domain containing
cffDNA	GD45	OvC	6	71399119	71399594	476	8	0.655781	5.20945	0.0010855	0.55403	Hypermethylated	21	No	No	No	Yes	Distal Intergenic	ENSMMUG00000053414	-29254
cffDNA	GD45	OvC	4	159149510	159150135	626	5	-0.705042	-5.20612	0.00109271	0.55403	Hypomethylated	-22	No	No	No	Yes	Distal Intergenic	ENSMMUG00000007719	22346	GCM2	glial cells missing transcription factor 2
cffDNA	GD45	OvC	16	40178933	40179642	710	5	0.959228	5.20557	0.00109271	0.55403	Hypermethylated	31	No	No	No	Yes	Distal Intergenic	ENSMMUG00000005798	44324	NOG	noggin
cffDNA	GD45	OvC	5	7055422	7057613	2192	29	0.501564	5.20331	0.00109477	0.55403	Hypermethylated	16	No	No	No	Yes	Distal Intergenic	ENSMMUG00000045243	4564	MIR378D	microRNA mir-378d
cffDNA	GD45	OvC	6	39892457	39893796	1340	5	-1.25438	-5.20165	0.00110197	0.55403	Hypomethylated	-40	No	No	No	Yes	Intron	ENSMMUG00000064324	31111
cffDNA	GD45	OvC	11	1709480	1710270	791	5	0.893352	5.20149	0.00110197	0.55403	Hypermethylated	28	No	Yes	Yes	No	Exon	ENSMMUG00000044464	15529
cffDNA	GD45	OvC	14	46720106	46721152	1047	5	0.991087	5.19439	0.00111637	0.557882	Hypermethylated	32	No	No	No	Yes	Distal Intergenic	ENSMMUG00000007133	-61749	PTPN5	protein tyrosine phosphatase non-receptor type 5
cffDNA	GD45	OvC	6	134780975	134781230	256	5	0.930622	5.19274	0.00112152	0.557882	Hypermethylated	30	No	No	No	Yes	Intron	ENSMMUG00000001344	119896	SPOCK1	SPARC (osteonectin), cwcv and kazal like domains proteoglycan 1
cffDNA	GD45	OvC	9	14952549	14953322	774	10	0.924024	5.19105	0.00112563	0.557882	Hypermethylated	29	No	No	No	Yes	Intron	ENSMMUG00000017164	526826	FRMD4A	FERM domain containing 4A
cffDNA	GD45	OvC	X	113416368	113417153	786	5	1.05913	5.17817	0.0011637	0.559168	Hypermethylated	34	No	No	No	Yes	Distal Intergenic	ENSMMUG00000043606	377165
cffDNA	GD45	OvC	4	4851933	4853260	1328	12	0.862235	5.17596	0.00116679	0.559168	Hypermethylated	27	No	No	No	Yes	Downstream	ENSMMUG00000056632	112435
cffDNA	GD45	OvC	X	9548558	9550772	2215	11	-0.690242	-5.17005	0.00118016	0.559168	Hypomethylated	-22	No	No	No	Yes	Downstream	ENSMMUG00000051172	-3861
cffDNA	GD45	OvC	5	114974500	114975363	864	6	1.05634	5.16975	0.00118016	0.559168	Hypermethylated	34	No	No	No	Yes	Distal Intergenic	ENSMMUG00000006015	-58826	LOC704010	14-3-3 protein theta
cffDNA	GD45	OvC	4	35887472	35889213	1742	8	0.81601	5.16959	0.00118016	0.559168	Hypermethylated	26	No	No	No	Yes	Intron	ENSMMUG00000004996	68053	MOXD1	monooxygenase DBH like 1
cffDNA	GD45	OvC	9	130796176	130797388	1213	9	0.826441	5.16901	0.00118222	0.559168	Hypermethylated	26	No	No	No	Yes	Distal Intergenic	ENSMMUG00000058501	-124415
cffDNA	GD45	OvC	5	25764000	25764932	933	15	0.600016	5.16793	0.00118222	0.559168	Hypermethylated	19	No	No	No	Yes	Distal Intergenic	ENSMMUG00000057711	49438	LOC114678270	uncharacterized LOC114678270
cffDNA	GD45	OvC	6	82683180	82683324	145	9	0.811939	5.16119	0.00119869	0.559168	Hypermethylated	26	No	No	No	Yes	Distal Intergenic	ENSMMUG00000063160	-554109
cffDNA	GD45	OvC	13	85662831	85664116	1286	12	0.724357	5.1604	0.00119869	0.559168	Hypermethylated	23	No	No	No	Yes	Distal Intergenic	ENSMMUG00000053521	84632
cffDNA	GD45	OvC	14	88361542	88364027	2486	17	0.491216	5.15619	0.00121	0.559168	Hypermethylated	16	No	No	No	Yes	Intron	ENSMMUG00000047793	28634	ENDOD1	endonuclease domain containing 1
cffDNA	GD45	OvC	8	33289965	33292107	2143	5	1.11813	5.15184	0.00121823	0.559168	Hypermethylated	36	No	No	No	Yes	Distal Intergenic	ENSMMUG00000033233	-32357	LOC114680443	U6 spliceosomal RNA
cffDNA	GD45	OvC	5	18071140	18071540	401	5	1.14464	5.1513	0.00121926	0.559168	Hypermethylated	36	No	No	No	Yes	Distal Intergenic	ENSMMUG00000054554	-215487
cffDNA	GD45	OvC	3	142556787	142557209	423	6	0.934579	5.15096	0.00122132	0.559168	Hypermethylated	30	No	No	No	Yes	Distal Intergenic	ENSMMUG00000007097	92301	TES	testin LIM domain protein
cffDNA	GD45	OvC	5	4844112	4845202	1091	11	0.790919	5.14914	0.00122544	0.559168	Hypermethylated	25	No	No	Yes	Yes	Intron	ENSMMUG00000013984	66692	ABLIM2	actin binding LIM protein family member 2
cffDNA	GD45	OvC	3	183763327	183764073	747	13	0.669423	5.14579	0.0012347	0.559168	Hypermethylated	21	Yes	Yes	No	No	Intron	ENSMMUG00000022806	776201	PTPRN2	protein tyrosine phosphatase receptor type N2
cffDNA	GD45	OvC	13	85470419	85472227	1809	19	0.514303	5.14394	0.00123881	0.559168	Hypermethylated	16	No	No	No	Yes	Distal Intergenic	ENSMMUG00000016030	-33862	KLHL29	kelch like family member 29
cffDNA	GD45	OvC	8	115694821	115695583	763	6	0.863389	5.14342	0.00124087	0.559168	Hypermethylated	27	No	No	No	Yes	Intron	ENSMMUG00000003435	250618	TRPS1	transcriptional repressor GATA binding 1
cffDNA	GD45	OvC	1	49723680	49725354	1675	11	0.719217	5.14178	0.00124704	0.559168	Hypermethylated	23	No	No	No	Yes	Distal Intergenic	ENSMMUG00000052426	68095	RGS21	regulator of G protein signaling 21
cffDNA	GD45	OvC	10	11816501	11817247	747	13	0.693816	5.14043	0.00125425	0.559168	Hypermethylated	22	No	No	No	Yes	Distal Intergenic	ENSMMUG00000057293	-54270
cffDNA	GD45	OvC	20	56666247	56666825	579	9	0.646947	5.14043	0.00125425	0.559168	Hypermethylated	21	No	No	No	Yes	Distal Intergenic	ENSMMUG00000012039	-15770	CYB5B	cytochrome b5 type B
cffDNA	GD45	OvC	14	14074084	14075429	1346	9	0.751057	5.13735	0.00126248	0.559168	Hypermethylated	24	No	No	No	Yes	Distal Intergenic	ENSMMUG00000013526	-6561	LOC697943	oocyte-secreted protein 2
cffDNA	GD45	OvC	7	161298405	161299335	931	5	0.952125	5.13572	0.00126351	0.559168	Hypermethylated	30	No	No	No	Yes	Promoter	ENSMMUG00000054917	0
cffDNA	GD45	OvC	7	86486571	86487974	1404	11	-0.797249	-5.13167	0.00127894	0.559168	Hypomethylated	-25	No	No	Yes	No	Promoter	ENSMMUG00000009513	-1659	NYNRIN	NYN domain and retroviral integrase containing
cffDNA	GD45	OvC	19	35204299	35204414	116	10	1.07659	5.13148	0.00127997	0.559168	Hypermethylated	34	No	No	No	Yes	Downstream	ENSMMUG00000002394	12220	ARHGAP33	Rho GTPase activating protein 33
cffDNA	GD45	OvC	7	27904954	27906321	1368	8	0.726184	5.12665	0.00129437	0.559168	Hypermethylated	23	No	No	No	Yes	Intron	ENSMMUG00000000754	100515	DMXL2	Dmx like 2
cffDNA	GD45	OvC	15	45687414	45687481	68	5	1.19531	5.12655	0.00129437	0.559168	Hypermethylated	38	No	Yes	No	No	Promoter	ENSMMUG00000052199	579	IGFBPL1	insulin like growth factor binding protein like 1
cffDNA	GD45	OvC	3	182591898	182592613	716	5	0.859229	5.12516	0.00129849	0.559168	Hypermethylated	27	No	No	No	Yes	Intron	ENSMMUG00000051278	57146
cffDNA	GD45	OvC	8	15510131	15510275	145	5	-0.943848	-5.12503	0.00129849	0.559168	Hypomethylated	-30	No	No	No	Yes	Distal Intergenic	ENSMMUG00000007068	-139336	TUSC3	tumor suppressor candidate 3
cffDNA	GD45	OvC	12	72411721	72412975	1255	11	0.724806	5.1233	0.00130261	0.559168	Hypermethylated	23	No	No	No	Yes	Distal Intergenic	ENSMMUG00000025382	-400803	LOC114671600	U8 small nucleolar RNA
cffDNA	GD45	OvC	4	142916229	142917060	832	12	-0.769493	-5.12244	0.00130466	0.559168	Hypomethylated	-24	No	No	No	Yes	Distal Intergenic	ENSMMUG00000062051	8371	POM121L2	POM121 transmembrane nucleoporin like 2
cffDNA	GD45	OvC	X	15600119	15602405	2287	8	0.958435	5.12176	0.00130775	0.559168	Hypermethylated	31	No	No	No	Yes	Distal Intergenic	ENSMMUG00000026268	11977	LOC114675301	U5 spliceosomal RNA
cffDNA	GD45	OvC	8	51765294	51765777	484	5	-1.00186	-5.12018	0.00131084	0.559168	Hypomethylated	-32	No	No	No	Yes	Downstream	ENSMMUG00000046159	85831
cffDNA	GD45	OvC	X	82998475	83001210	2736	7	0.850267	5.11699	0.00131907	0.559168	Hypermethylated	27	No	Yes	Yes	No	Promoter	ENSMMUG00000016777	1017	DACH2	dachshund family transcription factor 2
cffDNA	GD45	OvC	3	65226828	65228138	1311	5	-0.993883	-5.11649	0.00132216	0.559168	Hypomethylated	-32	No	No	No	Yes	Intron	ENSMMUG00000058084	35853	ZPBP	zona pellucida binding protein
cffDNA	GD45	OvC	11	53522482	53522929	448	5	-0.94371	-5.11337	0.0013273	0.559168	Hypomethylated	-30	No	No	No	Yes	Distal Intergenic	ENSMMUG00000054600	-17812	HOXC13	homeobox C13
cffDNA	GD45	OvC	14	71735404	71736424	1021	6	1.02854	5.11304	0.00132833	0.559168	Hypermethylated	33	No	No	No	Yes	Distal Intergenic	ENSMMUG00000034601	-77352	LOC114672487	U6 spliceosomal RNA
cffDNA	GD45	OvC	3	37500693	37502168	1476	8	0.931334	5.11296	0.00132833	0.559168	Hypermethylated	30	No	No	No	Yes	Distal Intergenic	ENSMMUG00000055779	-84499
cffDNA	GD45	OvC	20	35150629	35150901	273	9	0.788663	5.11219	0.00133142	0.559168	Hypermethylated	25	No	No	No	Yes	Intron	ENSMMUG00000002201	64882	ABCC12	ATP binding cassette subfamily C member 12
cffDNA	GD45	OvC	8	122649159	122650420	1262	5	1.07694	5.10805	0.00135096	0.562332	Hypermethylated	34	No	No	No	Yes	Distal Intergenic	ENSMMUG00000058797	-336142	LOC114680516	small nucleolar RNA U13
cffDNA	GD45	OvC	14	89157146	89157526	381	7	0.937462	5.1071	0.00135096	0.562332	Hypermethylated	30	No	Yes	No	No	Promoter	ENSMMUG00000014801	841	MTMR2	myotubularin related protein 2
cffDNA	GD45	OvC	18	47008578	47009344	767	5	0.864396	5.10567	0.00135508	0.562332	Hypermethylated	28	No	No	No	Yes	Distal Intergenic	ENSMMUG00000020108	-6170	INO80C	INO80 complex subunit C
cffDNA	GD45	OvC	6	2254936	2255951	1016	7	1.09488	5.10348	0.00136331	0.563511	Hypermethylated	35	No	No	No	Yes	Distal Intergenic	ENSMMUG00000049704	6807
cffDNA	GD45	OvC	7	66365431	66368306	2876	10	0.754271	5.09693	0.00137977	0.565721	Hypermethylated	24	No	No	No	Yes	Distal Intergenic	ENSMMUG00000056246	-18720
cffDNA	GD45	OvC	11	67918352	67920243	1892	9	-0.682854	-5.09673	0.0013808	0.565721	Hypomethylated	-22	No	No	No	Yes	Promoter	ENSMMUG00000047361	-1233
cffDNA	GD45	OvC	11	22606843	22609297	2455	7	-0.737308	-5.0943	0.00138801	0.565721	Hypomethylated	-23	No	No	No	Yes	Intron	ENSMMUG00000020443	372085	SLCO1B3	solute carrier organic anion transporter family member 1B3
cffDNA	GD45	OvC	14	77118905	77119665	761	6	0.862882	5.09203	0.00139521	0.565721	Hypermethylated	27	No	No	No	Yes	Intron	ENSMMUG00000007921	1704966	DLG2	discs large MAGUK scaffold protein 2
cffDNA	GD45	OvC	11	62544216	62545073	858	7	-1.02995	-5.09039	0.00140241	0.565721	Hypomethylated	-33	No	No	No	Yes	Exon	ENSMMUG00000011952	101248	PPM1H	protein phosphatase, Mg2+/Mn2+ dependent 1H
cffDNA	GD45	OvC	11	30269007	30270286	1280	12	0.787532	5.08946	0.0014055	0.565721	Hypermethylated	25	No	No	No	Yes	Distal Intergenic	ENSMMUG00000015810	-227868	FAR2	fatty acyl-CoA reductase 2
cffDNA	GD45	OvC	12	122821463	122822214	752	7	0.857795	5.08901	0.00140653	0.565721	Hypermethylated	27	No	No	No	Yes	Distal Intergenic	ENSMMUG00000059159	28681
cffDNA	GD45	OvC	4	100628128	100629092	965	13	0.694557	5.08501	0.00141784	0.565814	Hypermethylated	22	No	No	No	Yes	Exon	ENSMMUG00000010345	377883	RIMS1	regulating synaptic membrane exocytosis 1
cffDNA	GD45	OvC	18	35033722	35034051	330	6	0.96922	5.08449	0.00141784	0.565814	Hypermethylated	31	No	No	No	Yes	Distal Intergenic	ENSMMUG00000058218	-181249
cffDNA	GD45	OvC	20	9134248	9135484	1237	14	-0.69352	-5.08287	0.00142299	0.565814	Hypomethylated	-22	No	No	No	Yes	Exon	ENSMMUG00000001944	12598	C20H16orf72	chromosome 20 C16orf72 homolog
cffDNA	GD45	OvC	7	146843724	146849631	5908	20	-0.553865	-5.07982	0.00143431	0.568154	Hypomethylated	-18	No	No	No	Yes	Distal Intergenic	ENSMMUG00000061233	-11165
cffDNA	GD45	OvC	11	13447768	13448213	446	6	-0.741936	-5.0769	0.00144151	0.568852	Hypomethylated	-24	No	No	No	Yes	Intron	ENSMMUG00000023315	14987	BCL2L14	BCL2 like 14
cffDNA	GD45	OvC	6	24762125	24765060	2936	11	-0.862569	-5.07488	0.0014518	0.570759	Hypomethylated	-27	No	No	No	Yes	Distal Intergenic	ENSMMUG00000050450	28168
cffDNA	GD45	OvC	1	3677751	3678190	440	7	-0.862033	-5.07085	0.00146929	0.575472	Hypomethylated	-27	No	No	No	Yes	Intron	ENSMMUG00000017324	260836	KIF26B	kinesin family member 26B
cffDNA	GD45	OvC	16	48826127	48827751	1625	15	-0.709238	-5.06174	0.00149398	0.576589	Hypomethylated	-23	No	No	No	Yes	3' UTR	ENSMMUG00000004760	11898	CDK5RAP3	CDK5 regulatory subunit associated protein 3
cffDNA	GD45	OvC	17	8638719	8639935	1217	15	0.706888	5.06097	0.00149707	0.576589	Hypermethylated	23	No	No	No	Yes	Exon	ENSMMUG00000008661	60235	SLC7A1	solute carrier family 7 member 1
cffDNA	GD45	OvC	X	33076793	33079115	2323	9	0.852064	5.06087	0.00149707	0.576589	Hypermethylated	27	No	No	No	Yes	Intron	ENSMMUG00000019345	77014	DMD	dystrophin
cffDNA	GD45	OvC	19	49455538	49455888	351	5	1.00156	5.05797	0.00150942	0.576589	Hypermethylated	32	No	Yes	No	No	Promoter	ENSMMUG00000007549	1582	RPS11	ribosomal protein S11
cffDNA	GD45	OvC	9	101080159	101081175	1017	6	0.780799	5.05776	0.00151045	0.576589	Hypermethylated	25	No	No	No	Yes	Distal Intergenic	ENSMMUG00000040838	-10955
cffDNA	GD45	OvC	6	163762779	163764123	1345	15	0.637737	5.05747	0.00151148	0.576589	Hypermethylated	20	No	No	No	Yes	Distal Intergenic	ENSMMUG00000053795	-134247
cffDNA	GD45	OvC	X	66733767	66734292	526	10	0.829708	5.05655	0.00151559	0.576589	Hypermethylated	26	No	No	No	Yes	Intron	ENSMMUG00000017753	89160	EDA	ectodysplasin A
cffDNA	GD45	OvC	4	40680111	40681249	1139	10	0.681486	5.05591	0.00151868	0.576589	Hypermethylated	22	No	No	Yes	Yes	Intron	ENSMMUG00000013566	3831	IL20RA	interleukin 20 receptor subunit alpha
cffDNA	GD45	OvC	14	118068106	118068819	714	10	-0.605185	-5.05458	0.00152176	0.576589	Hypomethylated	-19	No	No	No	Yes	Intron	ENSMMUG00000008053	119298	PKNOX2	PBX/knotted 1 homeobox 2
cffDNA	GD45	OvC	3	177115424	177115632	209	7	0.639529	5.05178	0.00153514	0.579557	Hypermethylated	20	No	Yes	No	No	Intron	ENSMMUG00000063645	25931	AGAP3	ArfGAP with GTPase domain, ankyrin repeat and PH domain 3
cffDNA	GD45	OvC	18	3622955	3623295	341	8	0.869796	5.04911	0.00154543	0.581343	Hypermethylated	28	No	No	No	Yes	Intron	ENSMMUG00000017408	20806	ZNF516	zinc finger protein 516
cffDNA	GD45	OvC	13	28438146	28439120	975	6	0.955916	5.04508	0.00156395	0.583387	Hypermethylated	30	No	No	No	Yes	Intron	ENSMMUG00000000293	539574	CTNNA2	catenin alpha 2
cffDNA	GD45	OvC	3	44967395	44967916	522	6	1.07411	5.04324	0.00156909	0.583387	Hypermethylated	34	No	No	No	Yes	Intron	ENSMMUG00000046728	50103	SRRM3	serine/arginine repetitive matrix 3
cffDNA	GD45	OvC	19	14831589	14832249	661	10	0.600939	5.04259	0.00157115	0.583387	Hypermethylated	19	No	Yes	Yes	No	Intron	ENSMMUG00000021384	3202	EPHX3	epoxide hydrolase 3
cffDNA	GD45	OvC	5	167219194	167220429	1236	13	0.624709	5.03882	0.00158144	0.583387	Hypermethylated	20	No	No	No	Yes	Intron	ENSMMUG00000063912	25274
cffDNA	GD45	OvC	20	11109761	11110621	861	5	1.04453	5.03704	0.00158659	0.583387	Hypermethylated	33	No	No	No	Yes	Intron	ENSMMUG00000006515	202348	CLEC16A	C-type lectin domain containing 16A
cffDNA	GD45	OvC	20	20435215	20435750	536	7	0.73916	5.03378	0.00160099	0.583387	Hypermethylated	24	No	No	No	Yes	Intron	ENSMMUG00000010801	12323	SDR42E2	short chain dehydrogenase/reductase family 42E, member 2
cffDNA	GD45	OvC	18	69631715	69632163	449	6	-1.0143	-5.03295	0.00160305	0.583387	Hypomethylated	-32	No	No	No	Yes	Intron	ENSMMUG00000062113	11395	RAB12	RAB12, member RAS oncogene family
cffDNA	GD45	OvC	15	106186351	106186693	343	6	1.10763	5.03224	0.00160408	0.583387	Hypermethylated	35	No	No	Yes	Yes	Distal Intergenic	ENSMMUG00000047234	-91529	LOC704640	40S ribosomal protein S20 pseudogene
cffDNA	GD45	OvC	11	67986629	67987748	1120	12	-0.62134	-5.03095	0.00160716	0.583387	Hypomethylated	-20	No	No	No	Yes	Distal Intergenic	ENSMMUG00000047361	-69510
cffDNA	GD45	OvC	16	33261925	33263285	1361	13	0.649452	5.02855	0.00161848	0.583387	Hypermethylated	21	No	No	No	Yes	Distal Intergenic	ENSMMUG00000003431	-90041	HNF1B	HNF1 homeobox B
cffDNA	GD45	OvC	10	9885579	9885811	233	5	-0.995653	-5.0283	0.00162054	0.583387	Hypomethylated	-32	No	Yes	No	No	Promoter	ENSMMUG00000050219	980	DESI1	desumoylating isopeptidase 1
cffDNA	GD45	OvC	11	59986798	59987297	500	5	0.820915	5.02686	0.0016226	0.583387	Hypermethylated	26	No	No	No	Yes	Distal Intergenic	ENSMMUG00000049522	356320
cffDNA	GD45	OvC	1	223058490	223058660	171	6	-0.970396	-5.02519	0.00162877	0.583387	Hypomethylated	-31	No	No	No	Yes	Distal Intergenic	ENSMMUG00000062087	-4794
cffDNA	GD45	OvC	17	74752186	74753075	890	7	0.916337	5.02252	0.00163906	0.583387	Hypermethylated	29	No	No	No	Yes	Distal Intergenic	ENSMMUG00000050206	-101156
cffDNA	GD45	OvC	12	102938142	102939046	905	5	-0.874585	-5.02062	0.00164523	0.583387	Hypomethylated	-28	No	No	No	Yes	Distal Intergenic	ENSMMUG00000012321	-126983	FN1	fibronectin 1
cffDNA	GD45	OvC	2	42693851	42694253	403	6	0.923024	5.01967	0.00164523	0.583387	Hypermethylated	29	No	No	No	Yes	Intron	ENSMMUG00000003169	607148	CLSTN2	calsyntenin 2
cffDNA	GD45	OvC	9	1561785	1562807	1023	10	0.460602	5.01957	0.00164626	0.583387	Hypermethylated	15	No	No	No	Yes	Intron	ENSMMUG00000005279	131006	LARP4B	La ribonucleoprotein 4B
cffDNA	GD45	OvC	14	106048353	106049366	1014	8	0.853582	5.01552	0.0016617	0.583387	Hypermethylated	27	No	No	No	Yes	Intron	ENSMMUG00000065148	65037	LOC114672399	uncharacterized LOC114672399
cffDNA	GD45	OvC	2	88001211	88001673	463	7	0.878723	5.01529	0.0016617	0.583387	Hypermethylated	28	No	No	No	Yes	Distal Intergenic	ENSMMUG00000019323	-47007	ATP11B	ATPase phospholipid transporting 11B (putative)
cffDNA	GD45	OvC	8	47586680	47587099	420	7	-0.717288	-5.01404	0.00166787	0.583387	Hypomethylated	-23	No	No	No	Yes	Distal Intergenic	ENSMMUG00000050490	80440
cffDNA	GD45	OvC	7	48534329	48534580	252	7	0.812301	5.01347	0.00166993	0.583387	Hypermethylated	26	No	No	Yes	No	Promoter	ENSMMUG00000019276	-2646	NR2E3	nuclear receptor subfamily 2 group E member 3
cffDNA	GD45	OvC	1	159302585	159303768	1184	12	0.80027	5.01266	0.00167507	0.583387	Hypermethylated	25	No	No	No	Yes	Distal Intergenic	ENSMMUG00000065270	-11066
cffDNA	GD45	OvC	5	143630947	143633950	3004	18	-0.548202	-5.00988	0.00168536	0.583387	Hypomethylated	-17	No	No	No	Yes	Distal Intergenic	ENSMMUG00000055469	-56795
cffDNA	GD45	OvC	13	72224554	72225859	1306	14	0.573983	5.00774	0.00169359	0.583387	Hypermethylated	18	No	No	No	Yes	Intron	ENSMMUG00000001278	9266	VIT	vitrin
cffDNA	GD45	OvC	14	55042961	55044794	1834	16	-0.861747	-5.00514	0.00170285	0.583387	Hypomethylated	-27	No	No	No	Yes	Exon	ENSMMUG00000015792	66607	IRAG1	inositol 1,4,5-triphosphate receptor associated 1
cffDNA	GD45	OvC	11	68485318	68486894	1577	11	-0.857566	-5.00487	0.00170491	0.583387	Hypomethylated	-27	No	No	No	Yes	Distal Intergenic	ENSMMUG00000000946	-22018	CPM	carboxypeptidase M
cffDNA	GD45	OvC	16	12776908	12777496	589	9	-0.635531	-5.00291	0.00171314	0.583387	Hypomethylated	-20	No	No	No	Yes	Intron	ENSMMUG00000022515	200633	ARHGAP44	Rho GTPase activating protein 44
cffDNA	GD45	OvC	15	83959230	83961123	1894	6	-0.945434	-5.00095	0.00172343	0.583387	Hypomethylated	-30	No	No	No	Yes	Intron	ENSMMUG00000008230	171190	PGM5	phosphoglucomutase 5
cffDNA	GD45	OvC	8	5819915	5821447	1533	12	-0.74395	-4.99939	0.00173269	0.583387	Hypomethylated	-24	No	No	No	Yes	Distal Intergenic	ENSMMUG00000057070	16990
cffDNA	GD45	OvC	1	204559211	204561155	1945	10	0.849819	4.99871	0.00173475	0.583387	Hypermethylated	27	No	No	No	Yes	Intron	ENSMMUG00000052344	17366	PLA2G2C	phospholipase A2 group IIC
cffDNA	GD45	OvC	8	122140230	122141709	1480	8	0.761025	4.99561	0.0017471	0.583387	Hypermethylated	24	No	No	No	Yes	Distal Intergenic	ENSMMUG00000045043	-191928	HAS2	hyaluronan synthase 2
cffDNA	GD45	OvC	1	152975510	152977968	2459	11	0.844157	4.99545	0.00174813	0.583387	Hypermethylated	27	No	No	No	Yes	Intron	ENSMMUG00000017314	823454	NEGR1	neuronal growth regulator 1
cffDNA	GD45	OvC	10	38339648	38341299	1652	8	0.946034	4.99518	0.00174915	0.583387	Hypermethylated	30	No	No	No	Yes	Distal Intergenic	ENSMMUG00000061398	541310
cffDNA	GD45	OvC	5	39736419	39737494	1076	9	0.571578	4.99514	0.00174915	0.583387	Hypermethylated	18	No	No	No	Yes	Intron	ENSMMUG00000012036	49362	RBM47	RNA binding motif protein 47
cffDNA	GD45	OvC	7	130915383	130915615	233	19	0.904249	4.99392	0.0017543	0.583387	Hypermethylated	29	Yes	No	No	No	Exon	ENSMMUG00000044603	5919	ZFP36L1	ZFP36 ring finger protein like 1
cffDNA	GD45	OvC	18	8590075	8591585	1511	12	-0.618438	-4.9891	0.00176768	0.583387	Hypomethylated	-20	No	No	No	Yes	Distal Intergenic	ENSMMUG00000052088	268699
cffDNA	GD45	OvC	17	86551235	86552419	1185	5	0.864478	4.98802	0.00177179	0.583387	Hypermethylated	28	No	No	No	Yes	Distal Intergenic	ENSMMUG00000051821	311938
cffDNA	GD45	OvC	1	91315252	91316040	789	7	0.789937	4.9876	0.00177282	0.583387	Hypermethylated	25	No	No	No	Yes	Distal Intergenic	ENSMMUG00000006685	33055	APCS	amyloid P component, serum
cffDNA	GD45	OvC	X	133570785	133571585	801	21	-0.729343	-4.98553	0.00178002	0.583387	Hypomethylated	-23	No	Yes	Yes	No	Distal Intergenic	ENSMMUG00000053743	-11139
cffDNA	GD45	OvC	1	202123654	202124358	705	10	0.672135	4.98498	0.00178002	0.583387	Hypermethylated	21	No	No	No	Yes	Promoter	ENSMMUG00000058486	2206	C1QB	complement C1q B chain
cffDNA	GD45	OvC	8	72360342	72360958	617	17	-0.764365	-4.98371	0.00178517	0.583387	Hypomethylated	-24	No	No	No	Yes	Distal Intergenic	ENSMMUG00000024515	10464	LOC114680487	U8 small nucleolar RNA
cffDNA	GD45	OvC	3	38326973	38327817	845	8	0.957283	4.98346	0.00178517	0.583387	Hypermethylated	30	No	No	Yes	Yes	3' UTR	ENSMMUG00000007045	44976	WIPI2	WD repeat domain, phosphoinositide interacting 2
cffDNA	GD45	OvC	10	89704093	89704553	461	5	0.987252	4.97901	0.00180986	0.58378	Hypermethylated	31	No	No	No	Yes	Intron	ENSMMUG00000007090	22353	DOK5	docking protein 5
cffDNA	GD45	OvC	7	136712209	136713291	1083	12	0.765197	4.97877	0.00180986	0.58378	Hypermethylated	24	No	No	No	Yes	Intron	ENSMMUG00000018015	84769	LTBP2	latent transforming growth factor beta binding protein 2
cffDNA	GD45	OvC	11	120753631	120754439	809	8	0.502561	4.97821	0.00181089	0.58378	Hypermethylated	16	No	No	No	Yes	Distal Intergenic	ENSMMUG00000006435	-30355	HNF1A	HNF1 homeobox A
cffDNA	GD45	OvC	18	64664985	64666211	1227	7	-0.742377	-4.97439	0.00182529	0.58378	Hypomethylated	-24	No	Yes	No	No	Promoter	ENSMMUG00000005086	-2056	LOC694580	homeobox protein TGIF1
cffDNA	GD45	OvC	X	83209670	83210509	840	6	-0.960039	-4.97221	0.00183147	0.58378	Hypomethylated	-31	No	No	No	Yes	Intron	ENSMMUG00000016777	212212	DACH2	dachshund family transcription factor 2
cffDNA	GD45	OvC	7	51125973	51127337	1365	17	0.542551	4.97172	0.00183455	0.58378	Hypermethylated	17	No	No	No	Yes	Promoter	ENSMMUG00000056086	-744
cffDNA	GD45	OvC	10	49438223	49440538	2316	11	-0.777148	-4.971	0.00183558	0.58378	Hypomethylated	-25	No	No	No	Yes	Distal Intergenic	ENSMMUG00000057487	16159
cffDNA	GD45	OvC	9	23734197	23734423	227	6	-1.01944	-4.97091	0.00183558	0.58378	Hypomethylated	-32	No	No	No	Yes	Intron	ENSMMUG00000015034	10520	PIP4K2A	phosphatidylinositol-5-phosphate 4-kinase type 2 alpha
cffDNA	GD45	OvC	3	93044561	93046531	1971	9	0.915877	4.9706	0.00183661	0.58378	Hypermethylated	29	No	No	No	Yes	Distal Intergenic	ENSMMUG00000055715	14776
cffDNA	GD45	OvC	4	61443543	61443790	248	9	-0.778309	-4.96847	0.00185308	0.586429	Hypomethylated	-25	No	No	No	Yes	Intron	ENSMMUG00000011169	53433	TIAM2	TIAM Rac1 associated GEF 2
cffDNA	GD45	OvC	13	31350082	31351541	1460	6	1.02088	4.9676	0.00185616	0.586429	Hypermethylated	32	No	No	No	Yes	Distal Intergenic	ENSMMUG00000061799	31884
cffDNA	GD45	OvC	3	91141938	91144169	2232	13	0.792313	4.95991	0.00189423	0.594976	Hypermethylated	25	No	No	No	Yes	Distal Intergenic	ENSMMUG00000052640	-72730	LOC114677278	small nucleolar RNA U13
cffDNA	GD45	OvC	3	173752816	173753037	222	7	1.009	4.95707	0.00190143	0.594976	Hypermethylated	32	No	No	No	Yes	Intron	ENSMMUG00000015772	1220154	CNTNAP2	contactin associated protein 2
cffDNA	GD45	OvC	4	37608507	37609560	1054	14	-0.687246	-4.95451	0.00191378	0.594976	Hypomethylated	-22	No	No	No	Yes	Intron	ENSMMUG00000022921	34511	SLC2A12	solute carrier family 2 member 12
cffDNA	GD45	OvC	14	53059671	53061128	1458	10	-0.666117	-4.9544	0.00191378	0.594976	Hypomethylated	-21	No	No	No	Yes	Distal Intergenic	ENSMMUG00000040961	-72348
cffDNA	GD45	OvC	14	1417106	1417175	70	5	1.07359	4.95268	0.00192201	0.594976	Hypermethylated	34	No	Yes	No	No	Distal Intergenic	ENSMMUG00000053998	-27617
cffDNA	GD45	OvC	20	54072940	54075087	2148	8	0.869848	4.95222	0.00192304	0.594976	Hypermethylated	28	No	No	No	Yes	Distal Intergenic	ENSMMUG00000016726	15780	PDP2	pyruvate dehyrogenase phosphatase catalytic subunit 2
cffDNA	GD45	OvC	3	43813449	43814163	715	6	0.976525	4.95217	0.00192304	0.594976	Hypermethylated	31	No	No	No	Yes	Distal Intergenic	ENSMMUG00000030385	-39864	MYL10	myosin light chain 10
cffDNA	GD45	OvC	7	28642380	28642631	252	5	0.985449	4.95022	0.0019395	0.596999	Hypermethylated	31	No	No	No	Yes	Intron	ENSMMUG00000007504	30319	MYO5C	myosin VC
cffDNA	GD45	OvC	X	102159363	102160524	1162	6	-1.04028	-4.9496	0.00194568	0.596999	Hypomethylated	-33	No	No	No	Yes	Intron	ENSMMUG00000006683	860297	IL1RAPL2	interleukin 1 receptor accessory protein like 2
cffDNA	GD45	OvC	15	79602207	79603677	1471	6	0.863666	4.94911	0.00194671	0.596999	Hypermethylated	27	No	No	No	Yes	Intron	ENSMMUG00000057568	67978	GLIS3	GLIS family zinc finger 3
cffDNA	GD45	OvC	6	132068566	132069134	569	7	0.888851	4.94481	0.00196317	0.600288	Hypermethylated	28	No	No	No	Yes	3' UTR	ENSMMUG00000004417	31642	SAR1B	secretion associated Ras related GTPase 1B
cffDNA	GD45	OvC	5	37845005	37846315	1311	8	-0.690884	-4.94323	0.00197757	0.601177	Hypomethylated	-22	No	No	No	Yes	Distal Intergenic	ENSMMUG00000054925	-31143
cffDNA	GD45	OvC	2	183099871	183102120	2250	8	0.768677	4.94321	0.00197757	0.601177	Hypermethylated	24	No	No	No	Yes	Distal Intergenic	ENSMMUG00000008242	-127344	EPHA3	EPH receptor A3
cffDNA	GD45	OvC	6	144727696	144729091	1396	12	0.738966	4.94097	0.00198683	0.602241	Hypermethylated	24	No	No	No	Yes	Intron	ENSMMUG00000019290	62983	STK32A	serine/threonine kinase 32A
cffDNA	GD45	OvC	9	57653469	57655003	1535	10	0.828589	4.93874	0.00199609	0.603299	Hypermethylated	26	No	No	No	Yes	Exon	ENSMMUG00000013895	53299	SH2D4B	SH2 domain containing 4B
cffDNA	GD45	OvC	10	96203468	96205432	1965	5	0.988357	4.93715	0.00200433	0.604041	Hypermethylated	31	No	No	No	Yes	Distal Intergenic	ENSMMUG00000058717	-23136
cffDNA	GD45	OvC	11	104206796	104207595	800	7	-0.867637	-4.93342	0.00201461	0.605398	Hypomethylated	-28	No	No	No	Yes	Intron	ENSMMUG00000017127	33639	CHST11	carbohydrate sulfotransferase 11
cffDNA	GD45	OvC	3	180093226	180094274	1049	7	1.05502	4.93105	0.00202902	0.607979	Hypermethylated	34	No	No	No	Yes	Intron	ENSMMUG00000006328	54722	DPP6	dipeptidyl peptidase like 6
cffDNA	GD45	OvC	10	86634377	86635928	1552	14	-0.536671	-4.92658	0.00205371	0.611708	Hypomethylated	-17	No	No	No	Yes	Intron	ENSMMUG00000012657	163564	NFATC2	nuclear factor of activated T cells 2
cffDNA	GD45	OvC	10	98169002	98169746	745	7	-1.03737	-4.92295	0.00207429	0.611708	Hypomethylated	-33	No	No	No	Yes	Distal Intergenic	ENSMMUG00000037896	9062	BHLHE23	basic helix-loop-helix family member e23
cffDNA	GD45	OvC	7	23095583	23096970	1388	8	0.969354	4.9225	0.00207635	0.611708	Hypermethylated	31	No	No	No	Yes	Distal Intergenic	ENSMMUG00000056847	-129081
cffDNA	GD45	OvC	X	47502870	47504548	1679	19	-0.642593	-4.92107	0.00208355	0.611708	Hypomethylated	-20	No	No	Yes	Yes	Promoter	ENSMMUG00000055620	0
cffDNA	GD45	OvC	4	147507626	147509607	1982	11	-0.655002	-4.92095	0.00208561	0.611708	Hypomethylated	-21	No	No	No	Yes	Intron	ENSMMUG00000060680	105479
cffDNA	GD45	OvC	2	52124043	52126369	2327	12	0.580936	4.9204	0.00208767	0.611708	Hypermethylated	18	No	No	No	Yes	Distal Intergenic	ENSMMUG00000049324	-13224	PFN2	profilin 2
cffDNA	GD45	OvC	11	6338821	6339814	994	13	0.831088	4.92019	0.0020887	0.611708	Hypermethylated	26	No	No	No	Yes	Intron	ENSMMUG00000004470	9808	CD9	CD9 molecule
cffDNA	GD45	OvC	17	6184535	6184916	382	5	0.964859	4.91757	0.00210207	0.611708	Hypermethylated	31	No	No	No	Yes	Distal Intergenic	ENSMMUG00000050593	-45532
cffDNA	GD45	OvC	12	68228417	68230223	1807	8	-0.803926	-4.91735	0.00210207	0.611708	Hypomethylated	-26	No	No	No	Yes	Distal Intergenic	ENSMMUG00000052229	17917
cffDNA	GD45	OvC	9	48541976	48542865	890	5	1.0469	4.91496	0.00211133	0.611708	Hypermethylated	33	No	No	No	Yes	Intron	ENSMMUG00000013836	139825	WDFY4	WDFY family member 4
cffDNA	GD45	OvC	X	43067732	43069655	1924	8	0.779981	4.91484	0.00211133	0.611708	Hypermethylated	25	No	No	No	Yes	Distal Intergenic	ENSMMUG00000057804	175366
cffDNA	GD45	OvC	8	93273805	93275541	1737	8	-0.689836	-4.91431	0.00211339	0.611708	Hypomethylated	-22	No	No	No	Yes	Intron	ENSMMUG00000062994	27035	TRIQK	triple QxxK/R motif containing
cffDNA	GD45	OvC	5	178555667	178556103	437	8	0.778001	4.91283	0.00211751	0.611708	Hypermethylated	25	No	No	No	Yes	Distal Intergenic	ENSMMUG00000051586	-502519
cffDNA	GD45	OvC	3	75785476	75786678	1203	14	0.614363	4.91083	0.0021278	0.612781	Hypermethylated	20	No	No	No	Yes	Intron	ENSMMUG00000017106	359168	POU6F2	POU class 6 homeobox 2
cffDNA	GD45	OvC	8	24716041	24716961	921	5	1.02219	4.9103	0.00213294	0.612781	Hypermethylated	33	No	No	No	Yes	Intron	ENSMMUG00000007909	10300	ADAM7	ADAM metallopeptidase domain 7
cffDNA	GD45	OvC	X	49695284	49695373	90	5	1.21215	4.90704	0.00215043	0.61427	Hypermethylated	39	No	No	No	Yes	Distal Intergenic	ENSMMUG00000023056	-17387	CLCN5	chloride voltage-gated channel 5
cffDNA	GD45	OvC	11	68160270	68160474	205	8	0.944703	4.90541	0.00215969	0.61427	Hypermethylated	30	No	No	No	Yes	Intron	ENSMMUG00000011442	14308	LOC693750	ras-related protein Rap-1b
cffDNA	GD45	OvC	5	180390443	180391693	1251	14	-0.712814	-4.90515	0.00215969	0.61427	Hypomethylated	-23	No	No	No	Yes	Promoter	ENSMMUG00000055378	-999
cffDNA	GD45	OvC	6	89146159	89148897	2739	11	-0.853343	-4.90266	0.00216998	0.61427	Hypomethylated	-27	No	No	No	Yes	Distal Intergenic	ENSMMUG00000029933	-156921	LOC696268	probable ribosome biogenesis protein RLP24 pseudogene
cffDNA	GD45	OvC	12	69250233	69253454	3222	12	-0.653534	-4.90188	0.00217101	0.61427	Hypomethylated	-21	No	No	No	Yes	Intron	ENSMMUG00000001163	387901	PDE1A	phosphodiesterase 1A
cffDNA	GD45	OvC	3	81803790	81805033	1244	6	-0.692622	-4.9006	0.00217924	0.61427	Hypomethylated	-22	No	No	No	Yes	Intron	ENSMMUG00000002886	143399	BBS9	Bardet-Biedl syndrome 9
cffDNA	GD45	OvC	1	164745575	164748499	2925	16	-0.629147	-4.90047	0.00217924	0.61427	Hypomethylated	-20	No	No	No	Yes	Intron	ENSMMUG00000002387	381549	FGGY	FGGY carbohydrate kinase domain containing
cffDNA	GD45	OvC	1	14870303	14871929	1627	24	0.466111	4.89563	0.00220702	0.618228	Hypermethylated	15	No	No	No	Yes	Intron	ENSMMUG00000006226	240706	SLC35F3	solute carrier family 35 member F3
cffDNA	GD45	OvC	X	132679629	132680048	420	5	-0.900035	-4.88808	0.00223892	0.618228	Hypomethylated	-29	No	No	No	Yes	Promoter	ENSMMUG00000036847	-1336	LOC114675201	U6 spliceosomal RNA
cffDNA	GD45	OvC	3	118925181	118926132	952	8	-0.546009	-4.88796	0.00223995	0.618228	Hypomethylated	-17	No	No	No	Yes	Intron	ENSMMUG00000010785	8033	TMEM243	transmembrane protein 243
cffDNA	GD45	OvC	4	158901193	158901318	126	5	0.749961	4.88794	0.00223995	0.618228	Hypermethylated	24	No	No	No	Yes	Promoter	ENSMMUG00000043161	384	ERVFRD-1	endogenous retrovirus group FRD member 1, envelope
cffDNA	GD45	OvC	8	139689084	139689946	863	9	-0.704133	-4.88704	0.002242	0.618228	Hypomethylated	-22	No	No	No	Yes	Distal Intergenic	ENSMMUG00000055934	-62774
cffDNA	GD45	OvC	5	53588540	53590743	2204	7	0.968911	4.88665	0.002242	0.618228	Hypermethylated	31	No	No	No	Yes	Distal Intergenic	ENSMMUG00000003333	-50725	ANTXR2	ANTXR cell adhesion molecule 2
cffDNA	GD45	OvC	8	9356883	9358741	1859	12	0.800921	4.88568	0.00224715	0.618228	Hypermethylated	25	No	No	No	Yes	Promoter	ENSMMUG00000050140	1960
cffDNA	GD45	OvC	3	166744433	166745341	909	8	0.725555	4.88321	0.00226155	0.618228	Hypermethylated	23	No	No	No	Yes	Distal Intergenic	ENSMMUG00000055050	58922	LOC114677279	small nucleolar RNA U13
cffDNA	GD45	OvC	15	105960801	105961938	1138	14	-0.731325	-4.88309	0.00226258	0.618228	Hypomethylated	-23	No	No	No	Yes	Distal Intergenic	ENSMMUG00000053734	88811
cffDNA	GD45	OvC	10	98588239	98590477	2239	32	0.553584	4.88102	0.00227802	0.618228	Hypermethylated	18	No	No	No	Yes	Downstream	ENSMMUG00000059007	12585
cffDNA	GD45	OvC	15	77513919	77515064	1146	10	0.751456	4.87923	0.00228007	0.618228	Hypermethylated	24	No	No	No	Yes	Intron	ENSMMUG00000021344	24692	IL33	interleukin 33
cffDNA	GD45	OvC	20	75442451	75442522	72	10	-0.679164	-4.87879	0.0022811	0.618228	Hypomethylated	-22	Yes	No	No	No	Exon	ENSMMUG00000046821	3174	ZNF469	zinc finger protein 469
cffDNA	GD45	OvC	11	65173875	65175550	1676	8	0.774045	4.8787	0.0022811	0.618228	Hypermethylated	25	No	No	No	Yes	Distal Intergenic	ENSMMUG00000041729	60243
cffDNA	GD45	OvC	5	87264994	87265633	640	6	-0.769441	-4.87445	0.00229962	0.618228	Hypomethylated	-24	No	No	No	Yes	Intron	ENSMMUG00000010141	170032	FAM13A	family with sequence similarity 13 member A
cffDNA	GD45	OvC	6	175327021	175327980	960	5	-1.00698	-4.87427	0.00230168	0.618228	Hypomethylated	-32	No	No	No	Yes	Distal Intergenic	ENSMMUG00000064891	-29013
cffDNA	GD45	OvC	X	103503137	103504880	1744	8	-0.90444	-4.87406	0.00230271	0.618228	Hypomethylated	-29	No	No	No	Yes	Intron	ENSMMUG00000021412	22478	RNF128	ring finger protein 128
cffDNA	GD45	OvC	6	176529108	176529423	316	8	0.921086	4.87313	0.0023058	0.618228	Hypermethylated	29	No	No	No	Yes	Exon	ENSMMUG00000002488	208905	ADAMTS2	ADAM metallopeptidase with thrombospondin type 1 motif 2
cffDNA	GD45	OvC	2	72120318	72120729	412	7	0.766588	4.87175	0.002313	0.618228	Hypermethylated	24	No	No	No	Yes	Intron	ENSMMUG00000023045	69848	ZBBX	zinc finger B-box domain containing
cffDNA	GD45	OvC	16	72901652	72902508	857	10	0.795464	4.87149	0.00231814	0.618228	Hypermethylated	25	No	Yes	Yes	No	Promoter	ENSMMUG00000018973	2289	RHBDF2	rhomboid 5 homolog 2
cffDNA	GD45	OvC	2	70151611	70152846	1236	8	0.914739	4.86853	0.00233564	0.618228	Hypermethylated	29	No	No	No	Yes	Distal Intergenic	ENSMMUG00000060960	-211388
cffDNA	GD45	OvC	15	36868316	36869291	976	6	0.976512	4.86817	0.00233975	0.618228	Hypermethylated	31	No	No	No	Yes	Distal Intergenic	ENSMMUG00000051068	171356
cffDNA	GD45	OvC	6	83283037	83285602	2566	10	0.751323	4.86805	0.00233975	0.618228	Hypermethylated	24	No	No	No	Yes	Distal Intergenic	ENSMMUG00000063160	45604
cffDNA	GD45	OvC	12	75433570	75434646	1077	14	0.504652	4.86797	0.00234181	0.618228	Hypermethylated	16	No	No	No	Yes	Distal Intergenic	ENSMMUG00000008265	-21598	GULP1	GULP PTB domain containing engulfment adaptor 1
cffDNA	GD45	OvC	15	75279869	75281715	1847	10	-0.784785	-4.86665	0.00234387	0.618228	Hypomethylated	-25	No	No	No	Yes	Intron	ENSMMUG00000006952	260463	PTPRD	protein tyrosine phosphatase receptor type D
cffDNA	GD45	OvC	6	60401375	60402966	1592	10	0.771523	4.86589	0.0023521	0.618228	Hypermethylated	25	No	No	No	Yes	Distal Intergenic	ENSMMUG00000060505	-126500
cffDNA	GD45	OvC	10	98225532	98227053	1522	13	-0.693407	-4.86555	0.00235621	0.618228	Hypomethylated	-22	No	Yes	Yes	No	Distal Intergenic	ENSMMUG00000050650	-4968
cffDNA	GD45	OvC	2	2796090	2797028	939	8	-0.816461	-4.86551	0.00235724	0.618228	Hypomethylated	-26	No	No	No	Yes	Intron	ENSMMUG00000013091	101836	XXYLT1	xyloside xylosyltransferase 1
cffDNA	GD45	OvC	9	117295248	117296015	768	7	0.933688	4.86504	0.0023593	0.618228	Hypermethylated	30	No	No	No	Yes	Intron	ENSMMUG00000010908	45330	HSPA12A	heat shock protein family A (Hsp70) member 12A
cffDNA	GD45	OvC	8	42103700	42104100	401	8	0.852566	4.86302	0.00236959	0.618228	Hypermethylated	27	No	No	No	Yes	Distal Intergenic	ENSMMUG00000009123	-14481	GINS4	GINS complex subunit 4
cffDNA	GD45	OvC	11	131961029	131961930	902	14	-0.653322	-4.86024	0.00238502	0.618228	Hypomethylated	-21	No	No	No	Yes	Distal Intergenic	ENSMMUG00000062540	33339	DDX51	DEAD-box helicase 51
cffDNA	GD45	OvC	7	82041341	82041947	607	9	1.03379	4.86018	0.00238502	0.618228	Hypermethylated	33	Yes	Yes	No	No	Promoter	ENSMMUG00000006283	1362	LOC700872	60S ribosomal protein L18a-like
cffDNA	GD45	OvC	16	73911016	73911874	859	11	0.789801	4.8582	0.00239326	0.618228	Hypermethylated	25	No	No	No	Yes	Distal Intergenic	ENSMMUG00000050860	6313
cffDNA	GD45	OvC	1	164039176	164041021	1846	12	0.730857	4.85811	0.00239326	0.618228	Hypermethylated	23	No	No	No	Yes	Distal Intergenic	ENSMMUG00000052202	-280668
cffDNA	GD45	OvC	7	157155543	157160545	5003	34	0.423196	4.85797	0.00239428	0.618228	Hypermethylated	13	No	No	No	Yes	Promoter	ENSMMUG00000054379	0
cffDNA	GD45	OvC	4	116731433	116733563	2131	14	0.64884	4.85459	0.00241486	0.622006	Hypermethylated	21	No	No	No	Yes	Exon	ENSMMUG00000017137	40456	GSTA2	glutathione S-transferase alpha 2
cffDNA	GD45	OvC	1	71342146	71344161	2016	13	0.743494	4.85184	0.00243647	0.625286	Hypermethylated	24	No	No	No	Yes	Intron	ENSMMUG00000061293	104247
cffDNA	GD45	OvC	12	62499241	62500565	1325	8	-0.730582	-4.85121	0.00243956	0.625286	Hypomethylated	-23	No	No	No	Yes	Distal Intergenic	ENSMMUG00000055010	-104351
cffDNA	GD45	OvC	5	6518865	6519878	1014	10	-0.933994	-4.8456	0.00246631	0.630109	Hypomethylated	-30	No	No	No	Yes	Intron	ENSMMUG00000013416	119377	PPP2R2C	protein phosphatase 2 regulatory subunit Bgamma
cffDNA	GD45	OvC	13	82384767	82385535	769	9	0.667416	4.84544	0.00247042	0.630109	Hypermethylated	21	No	No	No	Yes	Intron	ENSMMUG00000014297	49491	CIB4	calcium and integrin binding family member 4
cffDNA	GD45	OvC	7	89627745	89630058	2314	7	0.947327	4.84412	0.00248277	0.631717	Hypermethylated	30	No	No	No	Yes	Distal Intergenic	ENSMMUG00000060715	-603457
cffDNA	GD45	OvC	15	18515420	18516586	1167	23	0.501661	4.84314	0.002491	0.632273	Hypermethylated	16	No	No	No	Yes	Distal Intergenic	ENSMMUG00000060752	-410797	OR1Q1	olfactory receptor, family 1, subfamily Q, member 1
cffDNA	GD45	OvC	1	44217475	44219646	2172	14	0.615562	4.83871	0.00251981	0.632905	Hypermethylated	20	No	No	No	Yes	Distal Intergenic	ENSMMUG00000021423	152468	PLA2G4A	phospholipase A2 group IVA
cffDNA	GD45	OvC	11	39607520	39608710	1191	5	-0.702384	-4.83769	0.0025229	0.632905	Hypomethylated	-22	No	No	No	Yes	Exon	ENSMMUG00000015857	73978	LRRK2	leucine rich repeat kinase 2
cffDNA	GD45	OvC	2	168844819	168846418	1600	5	-0.90645	-4.83669	0.00252599	0.632905	Hypomethylated	-29	No	No	No	Yes	Distal Intergenic	ENSMMUG00000007238	-31622	CCDC54	coiled-coil domain containing 54
cffDNA	GD45	OvC	20	45367681	45368601	921	8	0.921106	4.83504	0.00253627	0.632905	Hypermethylated	29	No	No	No	Yes	Intron	ENSMMUG00000015891	8851	CFAP20	cilia and flagella associated protein 20
cffDNA	GD45	OvC	8	138476086	138478082	1997	8	0.866456	4.83386	0.00254656	0.632905	Hypermethylated	28	No	No	No	Yes	Intron	ENSMMUG00000020326	90277	FAM135B	family with sequence similarity 135 member B
cffDNA	GD45	OvC	X	131886417	131887484	1068	7	-0.891606	-4.8334	0.00254656	0.632905	Hypomethylated	-28	No	No	No	Yes	Distal Intergenic	ENSMMUG00000054057	30300
cffDNA	GD45	OvC	1	27524267	27524716	450	10	-0.764298	-4.83272	0.00255068	0.632905	Hypomethylated	-24	No	No	No	Yes	Promoter	ENSMMUG00000039365	1588
cffDNA	GD45	OvC	2	21691669	21694228	2560	7	-0.738707	-4.83182	0.00255479	0.632905	Hypomethylated	-24	No	No	No	Yes	Distal Intergenic	ENSMMUG00000052579	99632
cffDNA	GD45	OvC	11	78330831	78331879	1049	8	0.807171	4.83118	0.00256406	0.632905	Hypermethylated	26	No	No	No	Yes	Distal Intergenic	ENSMMUG00000060137	-28241
cffDNA	GD45	OvC	6	84924767	84927173	2407	6	0.928185	4.83038	0.0025692	0.632905	Hypermethylated	30	No	No	No	Yes	Distal Intergenic	ENSMMUG00000064994	171974
cffDNA	GD45	OvC	3	106931600	106934358	2759	9	0.84219	4.82889	0.00257743	0.632905	Hypermethylated	27	No	No	No	Yes	Distal Intergenic	ENSMMUG00000005435	-48242	ICA1	islet cell autoantigen 1
cffDNA	GD45	OvC	8	20216222	20217048	827	5	0.829493	4.82621	0.00260007	0.632905	Hypermethylated	26	No	No	No	Yes	Distal Intergenic	ENSMMUG00000019999	108586	SLC18A1	solute carrier family 18 member A1
cffDNA	GD45	OvC	16	76277089	76277647	559	8	0.466669	4.8252	0.00261036	0.632905	Hypermethylated	15	No	Yes	Yes	No	Intron	ENSMMUG00000020840	86044	TBC1D16	TBC1 domain family member 16
cffDNA	GD45	OvC	14	124384944	124385362	419	6	0.735967	4.82404	0.00261653	0.632905	Hypermethylated	23	No	No	No	Yes	Intron	ENSMMUG00000020197	394730	NTM	neurotrimin
cffDNA	GD45	OvC	8	91812211	91812889	679	5	0.958685	4.82299	0.00262167	0.632905	Hypermethylated	31	No	No	No	Yes	Distal Intergenic	ENSMMUG00000062432	31661	LOC114680527	small nucleolar RNA U13
cffDNA	GD45	OvC	7	98762322	98763453	1132	6	1.01697	4.82295	0.00262167	0.632905	Hypermethylated	32	No	No	No	Yes	Intron	ENSMMUG00000009649	494077	SLC25A21	solute carrier family 25 member 21
cffDNA	GD45	OvC	6	129798285	129799248	964	7	0.619887	4.82292	0.00262167	0.632905	Hypermethylated	20	No	No	No	Yes	Downstream	ENSMMUG00000007087	-21514	SLC22A5	solute carrier family 22 member 5
cffDNA	GD45	OvC	5	135091012	135093925	2914	14	0.645464	4.82221	0.00262476	0.632905	Hypermethylated	21	No	No	No	Yes	Distal Intergenic	ENSMMUG00000064375	263600	LOC114678635	U4 spliceosomal RNA
cffDNA	GD45	OvC	1	9123428	9123975	548	6	0.803235	4.82194	0.00262579	0.632905	Hypermethylated	26	No	No	No	Yes	Distal Intergenic	ENSMMUG00000060243	-82096
cffDNA	GD45	OvC	X	10338622	10340265	1644	8	0.858499	4.82041	0.00263402	0.632905	Hypermethylated	27	No	No	No	Yes	Distal Intergenic	ENSMMUG00000051459	62361
cffDNA	GD45	OvC	13	54706230	54707100	871	14	0.577978	4.82029	0.00263505	0.632905	Hypermethylated	18	No	No	No	Yes	Distal Intergenic	ENSMMUG00000008104	-5817	PSME4	proteasome activator subunit 4
cffDNA	GD45	OvC	18	3609337	3610169	833	7	-0.603888	-4.81886	0.0026474	0.632905	Hypomethylated	-19	No	No	No	Yes	Intron	ENSMMUG00000017408	7188	ZNF516	zinc finger protein 516
cffDNA	GD45	OvC	9	104789898	104790499	602	6	0.903396	4.81877	0.0026474	0.632905	Hypermethylated	29	No	No	No	Yes	Intron	ENSMMUG00000059603	9168	CFAP43	cilia and flagella associated protein 43
cffDNA	GD45	OvC	6	145628246	145628984	739	7	-0.8477	-4.81813	0.00264843	0.632905	Hypomethylated	-27	No	No	No	Yes	Downstream	ENSMMUG00000050453	-10373
cffDNA	GD45	OvC	20	37956558	37957092	535	5	1.0695	4.81803	0.00264945	0.632905	Hypermethylated	34	No	No	No	Yes	Distal Intergenic	ENSMMUG00000055889	-7681
cffDNA	GD45	OvC	5	37794772	37795841	1070	9	-0.624985	-4.81778	0.00265151	0.632905	Hypomethylated	-20	No	Yes	No	No	Promoter	ENSMMUG00000055079	2207
cffDNA	GD45	OvC	6	159073743	159076483	2741	12	0.611536	4.81617	0.00265872	0.632905	Hypermethylated	19	No	No	No	Yes	Intron	ENSMMUG00000002832	9386	GABRA6	gamma-aminobutyric acid type A receptor subunit alpha6
cffDNA	GD45	OvC	4	105610547	105612800	2254	8	0.732858	4.81431	0.00266592	0.632905	Hypermethylated	23	No	No	No	Yes	Distal Intergenic	ENSMMUG00000033145	53084	LOC114677890	small nucleolar RNA SNORD65
cffDNA	GD45	OvC	7	105478123	105478670	548	7	0.940928	4.81351	0.002669	0.632905	Hypermethylated	30	No	No	No	Yes	Distal Intergenic	ENSMMUG00000052028	504402
cffDNA	GD45	OvC	2	84839592	84839674	83	6	-1.4536	-4.81249	0.00267621	0.633177	Hypomethylated	-46	No	No	No	Yes	Intron	ENSMMUG00000003594	13704	USP13	ubiquitin specific peptidase 13
cffDNA	GD45	OvC	13	75739162	75740460	1299	6	0.805566	4.81098	0.00268341	0.633343	Hypermethylated	26	No	No	No	Yes	Exon	ENSMMUG00000021436	240118	LTBP1	latent transforming growth factor beta binding protein 1
cffDNA	GD45	OvC	1	91514258	91514614	357	6	-0.805258	-4.80986	0.00269576	0.633343	Hypomethylated	-26	No	No	No	Yes	Distal Intergenic	ENSMMUG00000039344	-5331
cffDNA	GD45	OvC	2	7904252	7904467	216	8	-0.762934	-4.80982	0.00269576	0.633343	Hypomethylated	-24	No	No	No	Yes	Distal Intergenic	ENSMMUG00000033365	112029	MIR944	microRNA mir-944
cffDNA	GD45	OvC	19	54694659	54696486	1828	13	0.673298	4.80841	0.00270605	0.633343	Hypermethylated	21	No	No	No	Yes	Promoter	ENSMMUG00000003115	-2700	NLRP2	NLR family pyrin domain containing 2
cffDNA	GD45	OvC	20	10667296	10667536	241	5	0.801349	4.80821	0.0027081	0.633343	Hypermethylated	26	No	No	No	Yes	Promoter	ENSMMUG00000061461	1770
cffDNA	GD45	OvC	15	9625637	9625925	289	8	0.536538	4.8074	0.00271325	0.633343	Hypermethylated	17	No	Yes	Yes	No	Intron	ENSMMUG00000012499	156707	ABL1	ABL proto-oncogene 1, non-receptor tyrosine kinase
cffDNA	GD45	OvC	15	16037549	16038553	1005	11	-0.575097	-4.80152	0.00274926	0.636723	Hypomethylated	-18	No	No	No	Yes	Intron	ENSMMUG00000011185	133463	NR6A1	nuclear receptor subfamily 6 group A member 1
cffDNA	GD45	OvC	2	110916101	110916436	336	5	1.04888	4.80109	0.00274926	0.636723	Hypermethylated	33	No	No	No	Yes	Intron	ENSMMUG00000047365	601117	CACNA2D3	calcium voltage-gated channel auxiliary subunit alpha2delta 3
cffDNA	GD45	OvC	12	37318221	37318846	626	5	-0.923269	-4.79994	0.00275646	0.636723	Hypomethylated	-29	No	No	No	Yes	Distal Intergenic	ENSMMUG00000056410	51311
cffDNA	GD45	OvC	7	53190235	53191531	1297	7	0.894055	4.79817	0.00276675	0.636723	Hypermethylated	28	No	No	No	Yes	Intron	ENSMMUG00000020882	67475	NRG4	neuregulin 4
cffDNA	GD45	OvC	6	166655219	166656391	1173	9	0.809319	4.79771	0.00276881	0.636723	Hypermethylated	26	No	No	No	Yes	Intron	ENSMMUG00000017087	46079	SLIT3	slit guidance ligand 3
cffDNA	GD45	OvC	2	5106087	5106785	699	13	0.831066	4.79711	0.00277087	0.636723	Hypermethylated	26	No	No	No	Yes	Intron	ENSMMUG00000042245	65448	MB21D2	Mab-21 domain containing 2
cffDNA	GD45	OvC	11	60776550	60779408	2859	12	0.755567	4.79659	0.00277704	0.636723	Hypermethylated	24	No	No	No	Yes	Distal Intergenic	ENSMMUG00000061177	-13683
cffDNA	GD45	OvC	3	9813770	9814492	723	7	0.792794	4.79599	0.00278116	0.636723	Hypermethylated	25	No	No	No	Yes	Intron	ENSMMUG00000015566	194453	HLCS	holocarboxylase synthetase
cffDNA	GD45	OvC	13	78241094	78241729	636	6	0.714723	4.79477	0.00278939	0.636723	Hypermethylated	23	No	No	No	Yes	Distal Intergenic	ENSMMUG00000064522	-69729
cffDNA	GD45	OvC	5	1221878	1222008	131	13	1.06753	4.79342	0.00279659	0.636723	Hypermethylated	34	No	No	No	Yes	Distal Intergenic	ENSMMUG00000065084	11556
cffDNA	GD45	OvC	1	43154780	43156387	1608	9	-0.785924	-4.79174	0.00280482	0.636723	Hypomethylated	-25	No	No	No	Yes	Exon	ENSMMUG00000010474	188172	HMCN1	hemicentin 1
cffDNA	GD45	OvC	17	1917646	1919318	1673	6	0.848883	4.7912	0.00280585	0.636723	Hypermethylated	27	No	No	No	Yes	Distal Intergenic	ENSMMUG00000065210	-36302
cffDNA	GD45	OvC	4	137356458	137357931	1474	17	-0.640473	-4.79086	0.00280688	0.636723	Hypomethylated	-20	Yes	Yes	No	No	Promoter	ENSMMUG00000018432	0	EGFL8	EGF like domain multiple 8
cffDNA	GD45	OvC	8	22125216	22126495	1280	6	-0.83959	-4.78813	0.00281923	0.63814	Hypomethylated	-27	No	No	No	Yes	Intron	ENSMMUG00000002032	41191	FGF17	fibroblast growth factor 17
cffDNA	GD45	OvC	9	125028139	125028530	392	12	0.577225	4.78464	0.00284598	0.639662	Hypermethylated	18	No	No	No	Yes	Intron	ENSMMUG00000015215	130937	LHPP	phospholysine phosphohistidine inorganic pyrophosphate phosphatase
cffDNA	GD45	OvC	7	88660745	88662152	1408	5	1.13381	4.78428	0.00284804	0.639662	Hypermethylated	36	No	No	No	Yes	Intron	ENSMMUG00000004271	16344	NOVA1	NOVA alternative splicing regulator 1
cffDNA	GD45	OvC	9	60213755	60214663	909	9	0.817707	4.78368	0.00285112	0.639662	Hypermethylated	26	No	No	No	Yes	Intron	ENSMMUG00000018390	27890	KCNMA1	potassium calcium-activated channel subfamily M alpha 1
cffDNA	GD45	OvC	16	73494594	73495952	1359	21	0.460455	4.78206	0.00285935	0.639662	Hypermethylated	15	No	No	No	Yes	Promoter	ENSMMUG00000060732	0
cffDNA	GD45	OvC	7	83719609	83720501	893	6	0.831987	4.782	0.00286141	0.639662	Hypermethylated	26	No	No	No	Yes	Promoter	ENSMMUG00000060390	236
cffDNA	GD45	OvC	15	10931858	10931948	91	5	0.977831	4.7812	0.00286758	0.639662	Hypermethylated	31	No	Yes	No	No	Distal Intergenic	ENSMMUG00000009965	22753	C15H9orf50	chromosome 15 C9orf50 homolog
cffDNA	GD45	OvC	14	30941872	30943141	1270	12	0.644606	4.78075	0.00287067	0.639662	Hypermethylated	21	No	No	No	Yes	Distal Intergenic	ENSMMUG00000002432	-3460	ELF5	E74 like ETS transcription factor 5
cffDNA	GD45	OvC	8	8631421	8632331	911	9	0.781858	4.77979	0.00287993	0.639662	Hypermethylated	25	No	No	No	Yes	Promoter	ENSMMUG00000029034	1868	DEFB136	defensin beta 136
cffDNA	GD45	OvC	9	39545626	39545845	220	5	0.904048	4.77906	0.00288611	0.639662	Hypermethylated	29	No	No	No	Yes	Distal Intergenic	ENSMMUG00000064269	-9330
cffDNA	GD45	OvC	1	108718262	108719556	1295	9	0.737201	4.77734	0.00290051	0.639662	Hypermethylated	23	No	No	No	Yes	Distal Intergenic	ENSMMUG00000028346	91381	LOC114675101	small nucleolar RNA SNORA42/SNORA80 family
cffDNA	GD45	OvC	20	1558514	1559127	614	7	1.09838	4.77286	0.00293241	0.639662	Hypermethylated	35	Yes	Yes	No	No	Intron	ENSMMUG00000000044	77655	IFT140	intraflagellar transport 140
cffDNA	GD45	OvC	13	101578440	101579376	937	6	-0.667446	-4.77273	0.00293446	0.639662	Hypomethylated	-21	No	No	No	Yes	Distal Intergenic	ENSMMUG00000037908	200968	LOC114671779	proline-rich protein, Y-linked-like
cffDNA	GD45	OvC	8	29790642	29791976	1335	6	-0.832113	-4.77074	0.0029499	0.639662	Hypomethylated	-26	No	No	No	Yes	Distal Intergenic	ENSMMUG00000049727	-165226	DUSP4	dual specificity phosphatase 4
cffDNA	GD45	OvC	13	32163556	32165387	1832	12	0.704632	4.76889	0.00295504	0.639662	Hypermethylated	22	No	No	No	Yes	Distal Intergenic	ENSMMUG00000063135	-101063
cffDNA	GD45	OvC	3	80429826	80430930	1105	9	-0.795862	-4.76881	0.00295504	0.639662	Hypomethylated	-25	No	No	No	Yes	Distal Intergenic	ENSMMUG00000014226	-4274	NPSR1	neuropeptide S receptor 1
cffDNA	GD45	OvC	3	156241933	156242941	1009	11	-0.573795	-4.76816	0.00296019	0.639662	Hypomethylated	-18	No	No	No	Yes	Distal Intergenic	ENSMMUG00000026105	3024
cffDNA	GD45	OvC	2	195683694	195685250	1557	15	-0.7141	-4.76684	0.00297253	0.639662	Hypomethylated	-23	No	No	No	Yes	Intron	ENSMMUG00000012609	266581	ROBO2	roundabout guidance receptor 2
cffDNA	GD45	OvC	7	166748132	166748252	121	6	1.06244	4.7661	0.00297253	0.639662	Hypermethylated	34	No	No	No	Yes	Distal Intergenic	ENSMMUG00000035244	-32459	LOC114679752	U6 spliceosomal RNA
cffDNA	GD45	OvC	17	76806199	76806265	67	6	1.1146	4.76574	0.00297356	0.639662	Hypermethylated	35	No	No	No	Yes	Intron	ENSMMUG00000021807	275849	ABCC4	ATP binding cassette subfamily C member 4
cffDNA	GD45	OvC	5	162751719	162752095	377	5	1.16979	4.76412	0.00298385	0.639662	Hypermethylated	37	No	No	No	Yes	Downstream	ENSMMUG00000056040	17195	MSMO1	methylsterol monooxygenase 1
cffDNA	GD45	OvC	14	31079145	31079352	208	5	0.489881	4.76405	0.00298385	0.639662	Hypermethylated	16	No	No	No	Yes	Distal Intergenic	ENSMMUG00000058619	-15512	ABTB2	ankyrin repeat and BTB domain containing 2
cffDNA	GD45	OvC	9	4074923	4075322	400	5	0.715474	4.76391	0.00298488	0.639662	Hypermethylated	23	No	No	No	Yes	Distal Intergenic	ENSMMUG00000064701	-52672
cffDNA	GD45	OvC	2	126325615	126327545	1931	14	0.596776	4.76322	0.00298797	0.639662	Hypermethylated	19	No	No	No	Yes	Intron	ENSMMUG00000057543	102702
cffDNA	GD45	OvC	2	35504986	35505633	648	5	-0.954109	-4.76261	0.00299003	0.639662	Hypomethylated	-30	No	No	No	Yes	Intron	ENSMMUG00000019854	205629	TMEM108	transmembrane protein 108
cffDNA	GD45	OvC	14	96182169	96183545	1377	7	-0.756036	-4.7616	0.00299723	0.639662	Hypomethylated	-24	No	No	No	Yes	Intron	ENSMMUG00000051642	10067
cffDNA	GD45	OvC	4	38420851	38421466	616	7	0.731385	4.76088	0.00300443	0.639662	Hypermethylated	23	No	No	No	Yes	Distal Intergenic	ENSMMUG00000061139	-30132
cffDNA	GD45	OvC	3	116127086	116127530	445	5	0.945108	4.75632	0.00302604	0.639662	Hypermethylated	30	No	No	No	Yes	Distal Intergenic	ENSMMUG00000058690	195895
cffDNA	GD45	OvC	1	199115522	199116512	991	7	-0.814519	-4.75569	0.00303221	0.639662	Hypomethylated	-26	No	No	No	Yes	Intron	ENSMMUG00000004788	80186	MAN1C1	mannosidase alpha class 1C member 1
cffDNA	GD45	OvC	20	70680954	70681526	573	9	-0.738652	-4.75367	0.00303941	0.639662	Hypomethylated	-24	No	No	No	Yes	Intron	ENSMMUG00000020114	1034786	CDH13	cadherin 13
cffDNA	GD45	OvC	2	113005918	113006523	606	6	0.684564	4.7525	0.0030497	0.639662	Hypermethylated	22	No	No	No	Yes	Intron	ENSMMUG00000010163	228463	ARHGEF3	Rho guanine nucleotide exchange factor 3
cffDNA	GD45	OvC	19	1308992	1310303	1312	9	-0.799298	-4.75159	0.00305485	0.639662	Hypomethylated	-25	No	Yes	Yes	No	Promoter	ENSMMUG00000003815	-2403	ADAMTSL5	ADAMTS like 5
cffDNA	GD45	OvC	10	69844730	69845897	1168	7	-0.753894	-4.75156	0.00305485	0.639662	Hypomethylated	-24	No	No	No	Yes	Exon	ENSMMUG00000063752	23082	PIGU	phosphatidylinositol glycan anchor biosynthesis class U
cffDNA	GD45	OvC	19	16577038	16578170	1133	8	0.854929	4.74976	0.00305999	0.639662	Hypermethylated	27	No	No	No	Yes	3' UTR	ENSMMUG00000057451	4866
cffDNA	GD45	OvC	18	18952688	18953654	967	8	0.777992	4.74976	0.00305999	0.639662	Hypermethylated	25	No	No	No	Yes	Distal Intergenic	ENSMMUG00000039208	-60570
cffDNA	GD45	OvC	2	135094232	135094846	615	5	0.863766	4.74832	0.00306822	0.639662	Hypermethylated	27	No	No	No	Yes	Distal Intergenic	ENSMMUG00000049373	-37103	LRRN1	leucine rich repeat neuronal 1
cffDNA	GD45	OvC	11	124898462	124899135	674	5	0.826168	4.74758	0.00307234	0.639662	Hypermethylated	26	No	Yes	Yes	No	Promoter	ENSMMUG00000017902	2343	DHX37	DEAH-box helicase 37
cffDNA	GD45	OvC	5	173372793	173374544	1752	7	0.971277	4.74669	0.00307954	0.639662	Hypermethylated	31	No	No	No	Yes	Distal Intergenic	ENSMMUG00000013730	-5393	WDR17	WD repeat domain 17
cffDNA	GD45	OvC	5	51606772	51609043	2272	8	-0.629047	-4.74564	0.00308469	0.639662	Hypomethylated	-20	No	No	No	Yes	Distal Intergenic	ENSMMUG00000065133	-17330
cffDNA	GD45	OvC	8	120505256	120505631	376	5	-0.834989	-4.74423	0.00309189	0.639662	Hypomethylated	-27	No	No	No	Yes	Exon	ENSMMUG00000002595	101997	COL14A1	collagen type XIV alpha 1 chain
cffDNA	GD45	OvC	5	47882318	47882693	376	7	0.947255	4.74398	0.00309292	0.639662	Hypermethylated	30	No	No	No	Yes	Distal Intergenic	ENSMMUG00000054479	11964
cffDNA	GD45	OvC	13	356681	357679	999	18	-0.633067	-4.74313	0.00309909	0.639662	Hypomethylated	-20	No	Yes	Yes	No	Intron	ENSMMUG00000059372	53341	KCNIP3	potassium voltage-gated channel interacting protein 3
cffDNA	GD45	OvC	4	89489863	89491670	1808	7	0.778187	4.74296	0.00310012	0.639662	Hypermethylated	25	No	No	No	Yes	Intron	ENSMMUG00000016703	101174	SNAP91	synaptosome associated protein 91
cffDNA	GD45	OvC	15	60807451	60808631	1181	5	1.12958	4.74268	0.00310115	0.639662	Hypermethylated	36	No	No	No	Yes	Distal Intergenic	ENSMMUG00000053595	102429
cffDNA	GD45	OvC	1	222295715	222295849	135	7	1.38048	4.74246	0.00310218	0.639662	Hypermethylated	44	No	Yes	No	No	Intron	ENSMMUG00000018911	76747	PRKCZ	protein kinase C zeta
cffDNA	GD45	OvC	1	11589554	11591031	1478	7	0.687522	4.74204	0.00310526	0.639662	Hypermethylated	22	No	No	No	Yes	Intron	ENSMMUG00000001060	420856	RYR2	ryanodine receptor 2
cffDNA	GD45	OvC	4	2563596	2564637	1042	9	-0.774829	-4.74139	0.00310732	0.639662	Hypomethylated	-25	No	No	No	Yes	Distal Intergenic	ENSMMUG00000020445	-10381	FRMD1	FERM domain containing 1
cffDNA	GD45	OvC	2	128800968	128802045	1078	9	0.767347	4.73746	0.00313922	0.640016	Hypermethylated	24	No	No	No	Yes	Distal Intergenic	ENSMMUG00000049350	37144
cffDNA	GD45	OvC	9	127621662	127622301	640	5	0.964571	4.73615	0.00314642	0.640016	Hypermethylated	31	No	No	No	Yes	Intron	ENSMMUG00000018547	219968	DOCK1	dedicator of cytokinesis 1
cffDNA	GD45	OvC	10	26952775	26953311	537	9	-0.771878	-4.73516	0.00315157	0.640016	Hypomethylated	-25	No	No	No	Yes	Distal Intergenic	ENSMMUG00000051997	-14997
cffDNA	GD45	OvC	6	173815582	173816041	460	13	0.612826	4.73387	0.00316083	0.640016	Hypermethylated	20	No	No	Yes	No	Intron	ENSMMUG00000019715	3905	ARL10	ADP ribosylation factor like GTPase 10
cffDNA	GD45	OvC	12	17756907	17757107	201	5	-0.885025	-4.7335	0.00316391	0.640016	Hypomethylated	-28	No	No	No	Yes	Intron	ENSMMUG00000016115	167384
cffDNA	GD45	OvC	11	4942846	4946016	3171	21	-0.531358	-4.73234	0.003167	0.640016	Hypomethylated	-17	No	No	No	Yes	Intron	ENSMMUG00000053122	23450
cffDNA	GD45	OvC	5	44398773	44399083	311	5	0.910305	4.73201	0.00316906	0.640016	Hypermethylated	29	No	No	No	Yes	Distal Intergenic	ENSMMUG00000041764	268485
cffDNA	GD45	OvC	18	10225759	10227443	1685	7	0.831722	4.73155	0.00317317	0.640016	Hypermethylated	26	No	No	No	Yes	Intron	ENSMMUG00000018275	296262	DOK6	docking protein 6
cffDNA	GD45	OvC	7	16501164	16501388	225	8	1.05784	4.731	0.00317626	0.640016	Hypermethylated	34	No	No	No	Yes	Intron	ENSMMUG00000038966	155114	EIF2AK4	eukaryotic translation initiation factor 2 alpha kinase 4
cffDNA	GD45	OvC	3	92631002	92632591	1590	13	0.679627	4.7295	0.00318449	0.640016	Hypermethylated	22	No	No	No	Yes	Distal Intergenic	ENSMMUG00000002987	-60447	RAPGEF5	Rap guanine nucleotide exchange factor 5
cffDNA	GD45	OvC	7	134255074	134256101	1028	5	0.939714	4.72949	0.00318449	0.640016	Hypermethylated	30	No	No	No	Yes	Intron	ENSMMUG00000001820	177886	RGS6	regulator of G protein signaling 6
cffDNA	GD45	OvC	15	42324125	42324402	278	8	0.833438	4.72945	0.00318552	0.640016	Hypermethylated	27	No	No	No	Yes	Exon	ENSMMUG00000009775	9497	TMEFF1	transmembrane protein with EGF like and two follistatin like domains 1
cffDNA	GD45	OvC	2	76038514	76039751	1238	7	0.787759	4.72881	0.00318861	0.640016	Hypermethylated	25	No	No	No	Yes	Exon	ENSMMUG00000022262	322043	TNIK	TRAF2 and NCK interacting kinase
cffDNA	GD45	OvC	3	42883894	42884608	715	11	0.619757	4.72708	0.00320404	0.641882	Hypermethylated	20	No	No	No	Yes	Exon	ENSMMUG00000022840	60847	ZAN	zonadhesin
cffDNA	GD45	OvC	8	141821799	141821904	106	6	1.10116	4.72458	0.00321844	0.642128	Hypermethylated	35	No	No	No	Yes	Distal Intergenic	ENSMMUG00000058191	27371
cffDNA	GD45	OvC	1	18698477	18699791	1315	6	0.79079	4.72337	0.00323285	0.642128	Hypermethylated	25	No	No	No	Yes	Distal Intergenic	ENSMMUG00000002287	118178	PGBD5	piggyBac transposable element derived 5
cffDNA	GD45	OvC	3	125488695	125490434	1740	13	0.595762	4.72318	0.00323285	0.642128	Hypermethylated	19	No	No	No	Yes	Distal Intergenic	ENSMMUG00000042946	51509	CD36	CD36 molecule
cffDNA	GD45	OvC	9	50089277	50089495	219	6	0.846547	4.72304	0.00323388	0.642128	Hypermethylated	27	No	No	No	Yes	Distal Intergenic	ENSMMUG00000013445	12819	LOC694492	neuropeptide Y receptor type 4
cffDNA	GD45	OvC	10	79305505	79306012	508	9	-0.671409	-4.72234	0.00324005	0.642128	Hypomethylated	-21	No	No	No	Yes	Distal Intergenic	ENSMMUG00000040744	70571
cffDNA	GD45	OvC	16	57670398	57673021	2624	21	-0.465412	-4.72195	0.00324211	0.642128	Hypomethylated	-15	No	No	No	Yes	Distal Intergenic	ENSMMUG00000004122	-11761	MAPT	microtubule associated protein tau
cffDNA	GD45	OvC	9	119736000	119736624	625	7	0.931028	4.71918	0.00326269	0.644982	Hypermethylated	30	No	No	No	Yes	Intron	ENSMMUG00000004596	46325	GRK5	G protein-coupled receptor kinase 5
cffDNA	GD45	OvC	13	67513717	67514341	625	5	-0.993709	-4.71675	0.00328327	0.647214	Hypomethylated	-32	No	No	No	Yes	Distal Intergenic	ENSMMUG00000049956	243232
cffDNA	GD45	OvC	4	64841778	64842091	314	10	0.804984	4.71643	0.00328635	0.647214	Hypermethylated	26	No	No	No	Yes	Distal Intergenic	ENSMMUG00000019450	-7449	TMEM181	transmembrane protein 181
cffDNA	GD45	OvC	1	11466388	11470264	3877	26	0.51439	4.71384	0.00330487	0.648822	Hypermethylated	16	No	No	No	Yes	Exon	ENSMMUG00000001060	541623	RYR2	ryanodine receptor 2
cffDNA	GD45	OvC	5	165911494	165912582	1089	13	0.713193	4.71325	0.00330693	0.648822	Hypermethylated	23	No	No	No	Yes	Intron	ENSMMUG00000007365	56879	PALLD	palladin, cytoskeletal associated protein
cffDNA	GD45	OvC	12	70380629	70381949	1321	7	-0.841547	-4.71232	0.00332134	0.650428	Hypomethylated	-27	No	No	No	Yes	Distal Intergenic	ENSMMUG00000052339	80955
cffDNA	GD45	OvC	2	36247014	36247734	721	7	0.811638	4.71083	0.00333574	0.651414	Hypermethylated	26	No	Yes	Yes	No	Promoter	ENSMMUG00000012605	1759	SLCO2A1	solute carrier organic anion transporter family member 2A1
cffDNA	GD45	OvC	18	1627746	1628036	291	5	1.02419	4.70996	0.00333883	0.651414	Hypermethylated	33	Yes	Yes	No	No	Distal Intergenic	ENSMMUG00000027738	-16519
cffDNA	GD45	OvC	2	153639121	153640094	974	8	0.895681	4.70801	0.00335323	0.65238	Hypermethylated	29	No	Yes	No	No	Promoter	ENSMMUG00000022569	-344	PARP14	poly(ADP-ribose) polymerase family member 14
cffDNA	GD45	OvC	8	7308158	7308589	432	10	-0.485023	-4.70692	0.00335838	0.65238	Hypomethylated	-15	No	No	No	Yes	Intron	ENSMMUG00000010137	162102	MCPH1	microcephalin 1
cffDNA	GD45	OvC	10	45378657	45379377	721	5	0.611671	4.70625	0.00336249	0.65238	Hypermethylated	19	No	No	No	Yes	Intron	ENSMMUG00000002060	9695	KIZ	kizuna centrosomal protein
cffDNA	GD45	OvC	2	81435405	81437271	1867	9	-0.799705	-4.70141	0.00340056	0.657508	Hypomethylated	-25	No	No	No	Yes	Distal Intergenic	ENSMMUG00000057421	179697
cffDNA	GD45	OvC	8	56012475	56012675	201	5	0.969513	4.70089	0.00340468	0.657508	Hypermethylated	31	No	No	No	Yes	Intron	ENSMMUG00000003733	277827	XKR4	XK related 4
cffDNA	GD45	OvC	8	101919751	101920620	870	9	-0.799244	-4.69872	0.00342114	0.657508	Hypomethylated	-25	No	No	No	Yes	Intron	ENSMMUG00000020995	159084	GRHL2	grainyhead like transcription factor 2
cffDNA	GD45	OvC	10	14927017	14928355	1339	11	0.636963	4.69779	0.00342834	0.657508	Hypermethylated	20	No	No	No	Yes	Intron	ENSMMUG00000031026	65333	CACNG2	calcium voltage-gated channel auxiliary subunit gamma 2
cffDNA	GD45	OvC	12	102764169	102764856	688	5	0.905203	4.69765	0.00342834	0.657508	Hypermethylated	29	No	No	No	Yes	Intron	ENSMMUG00000012321	46303	FN1	fibronectin 1
cffDNA	GD45	OvC	15	27503021	27503944	924	7	0.984606	4.69647	0.00343966	0.657508	Hypermethylated	31	No	No	No	Yes	Distal Intergenic	ENSMMUG00000008951	-66573
cffDNA	GD45	OvC	1	44262908	44263983	1076	7	0.684157	4.69232	0.00346744	0.657508	Hypermethylated	22	No	No	No	Yes	Distal Intergenic	ENSMMUG00000061865	-136823
cffDNA	GD45	OvC	20	52493269	52494019	751	5	-1.01972	-4.69217	0.0034695	0.657508	Hypomethylated	-32	No	No	No	Yes	Intron	ENSMMUG00000054460	160722
cffDNA	GD45	OvC	7	18395501	18396794	1294	12	-0.691606	-4.69012	0.00348493	0.657508	Hypomethylated	-22	Yes	Yes	No	No	3' UTR	ENSMMUG00000003846	70949	EHD4	EH domain containing 4
cffDNA	GD45	OvC	3	172229276	172231731	2456	10	-0.696163	-4.68953	0.00349008	0.657508	Hypomethylated	-22	No	No	No	Yes	Distal Intergenic	ENSMMUG00000006854	-19333	LOC707414	60S ribosomal protein L10
cffDNA	GD45	OvC	4	162616959	162617515	557	8	-0.715486	-4.68952	0.00349008	0.657508	Hypomethylated	-23	No	No	No	Yes	Distal Intergenic	ENSMMUG00000014784	-72763	DSP	desmoplakin
cffDNA	GD45	OvC	13	75288446	75288916	471	10	0.647977	4.68862	0.00349625	0.657508	Hypermethylated	21	No	No	No	Yes	Distal Intergenic	ENSMMUG00000061496	-15510
cffDNA	GD45	OvC	3	113337649	113339215	1567	12	-0.559217	-4.68715	0.00350551	0.657508	Hypomethylated	-18	No	No	No	Yes	Intron	ENSMMUG00000008698	52158	CDK6	cyclin dependent kinase 6
cffDNA	GD45	OvC	4	79963697	79964183	487	7	1.09992	4.68635	0.00350963	0.657508	Hypermethylated	35	No	No	No	Yes	Intron	ENSMMUG00000014867	19741	EPHA7	EPH receptor A7
cffDNA	GD45	OvC	8	47321128	47322027	900	8	0.820871	4.68561	0.00351477	0.657508	Hypermethylated	26	No	No	No	Yes	Distal Intergenic	ENSMMUG00000050490	-184213
cffDNA	GD45	OvC	15	4381872	4382936	1065	9	-0.832663	-4.68521	0.0035158	0.657508	Hypomethylated	-27	Yes	Yes	No	No	Intron	ENSMMUG00000017214	131134	VAV2	vav guanine nucleotide exchange factor 2
cffDNA	GD45	OvC	20	51011150	51011839	690	6	0.792533	4.68514	0.00351683	0.657508	Hypermethylated	25	No	No	No	Yes	Distal Intergenic	ENSMMUG00000058024	77708
cffDNA	GD45	OvC	11	91921286	91921928	643	5	-1.02832	-4.68345	0.00353329	0.657508	Hypomethylated	-33	No	No	No	Yes	Distal Intergenic	ENSMMUG00000050631	12786	BTG1	BTG anti-proliferation factor 1
cffDNA	GD45	OvC	4	5716960	5717987	1028	5	0.96063	4.68169	0.00354667	0.657508	Hypermethylated	31	No	No	No	Yes	Intron	ENSMMUG00000051229	98518
cffDNA	GD45	OvC	17	16731121	16733580	2460	9	0.817975	4.68165	0.00354667	0.657508	Hypermethylated	26	No	No	No	Yes	Distal Intergenic	ENSMMUG00000030786	-46376	TRPC4	transient receptor potential cation channel subfamily C member 4
cffDNA	GD45	OvC	1	186101770	186102824	1055	6	0.74554	4.68007	0.00355696	0.657508	Hypermethylated	24	No	No	No	Yes	Distal Intergenic	ENSMMUG00000051961	90709	LOC114674796	U6 spliceosomal RNA
cffDNA	GD45	OvC	X	69660167	69661721	1555	9	0.677915	4.6799	0.00355696	0.657508	Hypermethylated	22	No	No	No	Yes	Exon	ENSMMUG00000007593	126037	PHKA1	phosphorylase kinase regulatory subunit alpha 1
cffDNA	GD45	OvC	6	436760	438248	1489	21	0.383475	4.67873	0.00357239	0.657508	Hypermethylated	12	Yes	Yes	No	No	Exon	ENSMMUG00000003789	40495	SLC9A3	solute carrier family 9 member A3
cffDNA	GD45	OvC	3	35833539	35834001	463	9	0.930956	4.67852	0.00357548	0.657508	Hypermethylated	30	No	No	Yes	No	Exon	ENSMMUG00000053148	32393	AMZ1	archaelysin family metallopeptidase 1
cffDNA	GD45	OvC	1	200179965	200181164	1200	9	0.783163	4.67767	0.0035868	0.657508	Hypermethylated	25	No	Yes	No	No	Promoter	ENSMMUG00000049609	-1009
cffDNA	GD45	OvC	4	93880040	93884329	4290	23	-0.463936	-4.67658	0.00359606	0.657508	Hypomethylated	-15	No	No	No	Yes	Distal Intergenic	ENSMMUG00000004351	49644	HMGN3	high mobility group nucleosomal binding domain 3
cffDNA	GD45	OvC	1	148777887	148779079	1193	8	-0.66364	-4.67466	0.00360737	0.657508	Hypomethylated	-21	No	No	No	Yes	Intron	ENSMMUG00000017907	9314	SLC44A5	solute carrier family 44 member 5
cffDNA	GD45	OvC	4	65420658	65421697	1040	10	-0.548796	-4.67318	0.00362178	0.657508	Hypomethylated	-17	No	No	No	Yes	Promoter	ENSMMUG00000014936	0	SCML4	Scm polycomb group protein like 4
cffDNA	GD45	OvC	14	103341732	103341890	159	6	0.75735	4.6721	0.00362589	0.657508	Hypermethylated	24	No	No	No	Yes	Intron	ENSMMUG00000048435	66855	ZC3H12C	zinc finger CCCH-type containing 12C
cffDNA	GD45	OvC	8	8689571	8689794	224	8	0.91732	4.67175	0.00362795	0.657508	Hypermethylated	29	No	No	No	Yes	Distal Intergenic	ENSMMUG00000019212	-21172	CTSB	cathepsin B
cffDNA	GD45	OvC	1	35774476	35778613	4138	26	-0.512211	-4.67042	0.00364544	0.657508	Hypomethylated	-16	No	No	No	Yes	Intron	ENSMMUG00000054839	7469
cffDNA	GD45	OvC	4	143020154	143021240	1087	7	0.972268	4.67037	0.00364544	0.657508	Hypermethylated	31	No	No	No	Yes	Distal Intergenic	ENSMMUG00000061750	45378	LOC701826	histone H2A type 1-H
cffDNA	GD45	OvC	14	15942882	15943723	842	5	0.65002	4.67031	0.00364544	0.657508	Hypermethylated	21	No	No	No	Yes	Exon	ENSMMUG00000012618	47138	SERPING1	serpin family G member 1
cffDNA	GD45	OvC	10	91933523	91935198	1676	14	0.685446	4.67005	0.0036475	0.657508	Hypermethylated	22	No	No	No	Yes	Intron	ENSMMUG00000064394	28673
cffDNA	GD45	OvC	14	68169201	68170027	827	5	0.967877	4.66735	0.00366499	0.657508	Hypermethylated	31	No	No	No	Yes	Intron	ENSMMUG00000009126	112382	SLCO2B1	solute carrier organic anion transporter family member 2B1
cffDNA	GD45	OvC	17	76930089	76930785	697	8	0.630345	4.66666	0.00366705	0.657508	Hypermethylated	20	No	No	No	Yes	Intron	ENSMMUG00000021807	151329	ABCC4	ATP binding cassette subfamily C member 4
cffDNA	GD45	OvC	11	3617128	3617501	374	11	0.726495	4.66599	0.00367425	0.657508	Hypermethylated	23	No	No	No	Yes	Intron	ENSMMUG00000014168	11624	PRMT8	protein arginine methyltransferase 8
cffDNA	GD45	OvC	1	37362099	37362560	462	7	1.33876	4.66566	0.00367734	0.657508	Hypermethylated	43	No	Yes	No	No	Promoter	ENSMMUG00000059364	1316	QSOX1	quiescin sulfhydryl oxidase 1
cffDNA	GD45	OvC	9	1955954	1956525	572	9	0.826196	4.66475	0.00368249	0.657508	Hypermethylated	26	No	No	No	Yes	Intron	ENSMMUG00000017120	471194	ADARB2	adenosine deaminase RNA specific B2 (inactive)
cffDNA	GD45	OvC	17	19386171	19387556	1386	11	0.661902	4.66425	0.00368866	0.657508	Hypermethylated	21	No	No	No	Yes	Intron	ENSMMUG00000001899	74992	MRPS31	mitochondrial ribosomal protein S31
cffDNA	GD45	OvC	16	16809745	16811144	1400	8	-0.809259	-4.66405	0.00368866	0.657508	Hypomethylated	-26	No	No	No	Yes	Distal Intergenic	ENSMMUG00000005378	-15108	TNFRSF13B	TNF receptor superfamily member 13B
cffDNA	GD45	OvC	11	92721690	92722934	1245	7	-0.835258	-4.66374	0.00369277	0.657508	Hypomethylated	-27	No	No	No	Yes	Distal Intergenic	ENSMMUG00000002244	-7342	EEA1	early endosome antigen 1
cffDNA	GD45	OvC	7	156496914	156497494	581	14	-0.71662	-4.66304	0.00369895	0.657508	Hypomethylated	-23	No	No	No	Yes	Promoter	ENSMMUG00000007308	0	SERPINA6	serpin family A member 6
cffDNA	GD45	OvC	13	581517	582385	869	10	0.809972	4.66281	0.00370101	0.657508	Hypermethylated	26	No	No	No	Yes	Distal Intergenic	ENSMMUG00000049314	-10785	DUSP2	dual specificity phosphatase 2
cffDNA	GD45	OvC	1	35334336	35335230	895	14	0.550922	4.66213	0.00370409	0.657508	Hypermethylated	18	No	Yes	No	No	Promoter	ENSMMUG00000021073	989	RASAL2	RAS protein activator like 2
cffDNA	GD45	OvC	15	44056311	44056817	507	10	0.637433	4.66113	0.00371335	0.657508	Hypermethylated	20	No	No	No	Yes	Distal Intergenic	ENSMMUG00000062277	-3831	LOC114672755	uncharacterized LOC114672755
cffDNA	GD45	OvC	X	133712861	133713940	1080	13	-0.628322	-4.66084	0.00371541	0.657508	Hypomethylated	-20	Yes	Yes	No	No	Intron	ENSMMUG00000062780	19335
cffDNA	GD45	OvC	3	126569271	126571096	1826	7	0.887128	4.66024	0.00372056	0.657508	Hypermethylated	28	No	No	No	Yes	Distal Intergenic	ENSMMUG00000001801	-168781	MAGI2	membrane associated guanylate kinase, WW and PDZ domain containing 2
cffDNA	GD45	OvC	3	3515525	3515760	236	6	0.924	4.66009	0.00372467	0.657508	Hypermethylated	29	No	Yes	No	No	Promoter	ENSMMUG00000020271	1800	CRYAA	crystallin alpha A
cffDNA	GD45	OvC	4	37017257	37017919	663	5	0.658341	4.65961	0.00373393	0.657508	Hypermethylated	21	No	No	No	Yes	Exon	ENSMMUG00000005745	216865	EYA4	EYA transcriptional coactivator and phosphatase 4
cffDNA	GD45	OvC	6	321423	322986	1564	18	-0.576001	-4.65877	0.00374216	0.657508	Hypomethylated	-18	No	Yes	Yes	No	Intron	ENSMMUG00000000752	12101	PDCD6	programmed cell death 6
cffDNA	GD45	OvC	1	176028704	176029086	383	6	0.883328	4.65835	0.00374319	0.657508	Hypermethylated	28	No	No	No	Yes	Intron	ENSMMUG00000009282	89203	SPATA6	spermatogenesis associated 6
cffDNA	GD45	OvC	9	71332199	71333876	1678	12	-0.685764	-4.65657	0.0037576	0.657508	Hypomethylated	-22	No	No	No	Yes	Intron	ENSMMUG00000016902	1039700	CTNNA3	catenin alpha 3
cffDNA	GD45	OvC	1	223060378	223061313	936	9	0.838069	4.65649	0.0037576	0.657508	Hypermethylated	27	No	No	Yes	Yes	Distal Intergenic	ENSMMUG00000003582	-4444	MXRA8	matrix remodeling associated 8
cffDNA	GD45	OvC	19	37158833	37158994	162	9	-0.445078	-4.65501	0.00377097	0.657508	Hypomethylated	-14	No	No	No	Yes	Intron	ENSMMUG00000003492	24733	SIPA1L3	signal induced proliferation associated 1 like 3
cffDNA	GD45	OvC	6	169359515	169360299	785	6	0.748995	4.655	0.003772	0.657508	Hypermethylated	24	No	No	No	Yes	Intron	ENSMMUG00000016008	17724	FBXW11	F-box and WD repeat domain containing 11
cffDNA	GD45	OvC	10	24729289	24730565	1277	7	0.671495	4.65475	0.00377406	0.657508	Hypermethylated	21	No	No	No	Yes	Distal Intergenic	ENSMMUG00000065246	156068
cffDNA	GD45	OvC	15	12674785	12675860	1076	10	0.76063	4.65375	0.00378023	0.657508	Hypermethylated	24	No	Yes	Yes	No	3' UTR	ENSMMUG00000031631	6573	PIP5KL1	phosphatidylinositol-4-phosphate 5-kinase like 1
cffDNA	GD45	OvC	X	78313375	78313550	176	5	-0.884753	-4.65353	0.00378229	0.657508	Hypomethylated	-28	No	No	No	Yes	Distal Intergenic	ENSMMUG00000051358	209093	LOC106995258	uncharacterized protein CXorf21-like
cffDNA	GD45	OvC	14	69620160	69620817	658	8	0.783767	4.65227	0.00378743	0.657508	Hypermethylated	25	No	No	No	Yes	Distal Intergenic	ENSMMUG00000062043	32101
cffDNA	GD45	OvC	16	33301343	33301869	527	9	0.623037	4.65179	0.00378846	0.657508	Hypermethylated	20	No	No	No	Yes	Distal Intergenic	ENSMMUG00000003431	-51457	HNF1B	HNF1 homeobox B
cffDNA	GD45	OvC	8	4383696	4384965	1270	7	0.929716	4.65103	0.00379464	0.657508	Hypermethylated	30	No	No	No	Yes	Intron	ENSMMUG00000023475	1348099	CSMD1	CUB and Sushi multiple domains 1
cffDNA	GD45	OvC	1	92285716	92286700	985	14	0.765588	4.65085	0.00379772	0.657508	Hypermethylated	24	No	No	No	Yes	Exon	ENSMMUG00000000730	19317	SPTA1	spectrin alpha, erythrocytic 1
cffDNA	GD45	OvC	17	49235099	49237089	1991	17	-0.624613	-4.65036	0.00380287	0.657508	Hypomethylated	-20	No	No	No	Yes	Distal Intergenic	ENSMMUG00000059037	274426
cffDNA	GD45	OvC	20	19221022	19221637	616	5	-1.09854	-4.65019	0.00380287	0.657508	Hypomethylated	-35	No	No	No	Yes	Exon	ENSMMUG00000006938	22080	PDILT	protein disulfide isomerase like, testis expressed
cffDNA	GD45	OvC	4	60446586	60447220	635	8	0.74263	4.64993	0.0038039	0.657508	Hypermethylated	24	No	No	No	Yes	Intron	ENSMMUG00000009861	196773	IPCEF1	interaction protein for cytohesin exchange factors 1
cffDNA	GD45	OvC	1	218477285	218478918	1634	12	0.572809	4.64934	0.00381316	0.657879	Hypermethylated	18	No	No	Yes	Yes	Intron	ENSMMUG00000016837	60918	KCNAB2	potassium voltage-gated channel subfamily A regulatory beta subunit 2
cffDNA	GD45	OvC	15	70973628	70973946	319	8	0.938099	4.64667	0.00383682	0.657879	Hypermethylated	30	No	No	No	Yes	Promoter	ENSMMUG00000062367	224
cffDNA	GD45	OvC	2	27452624	27454474	1851	10	-0.6843	-4.64591	0.00384608	0.657879	Hypomethylated	-22	No	No	No	Yes	Distal Intergenic	ENSMMUG00000025453	-26338	LOC114676501	U6 spliceosomal RNA
cffDNA	GD45	OvC	6	2515506	2516217	712	11	0.748193	4.64518	0.00385431	0.657879	Hypermethylated	24	No	No	No	Yes	Distal Intergenic	ENSMMUG00000063015	-19238
cffDNA	GD45	OvC	16	5996543	5997766	1224	9	-0.745528	-4.64502	0.00385431	0.657879	Hypomethylated	-24	No	No	No	Yes	Distal Intergenic	ENSMMUG00000063353	21332	LOC114673380	U6 spliceosomal RNA
cffDNA	GD45	OvC	4	160254472	160257750	3279	14	0.626303	4.64501	0.00385431	0.657879	Hypermethylated	20	No	No	No	Yes	Distal Intergenic	ENSMMUG00000054406	-270742
cffDNA	GD45	OvC	5	1334692	1335088	397	5	0.881152	4.64485	0.00385637	0.657879	Hypermethylated	28	No	No	No	Yes	Intron	ENSMMUG00000008357	11986	MAEA	macrophage erythroblast attacher, E3 ubiquitin ligase
cffDNA	GD45	OvC	15	18487658	18489576	1919	5	-0.900512	-4.64483	0.00385637	0.657879	Hypomethylated	-29	No	No	No	Yes	Distal Intergenic	ENSMMUG00000060752	-383035	OR1Q1	olfactory receptor, family 1, subfamily Q, member 1
cffDNA	GD45	OvC	10	5158255	5158555	301	8	0.735452	4.64271	0.00387078	0.659261	Hypermethylated	23	No	Yes	No	No	Promoter	ENSMMUG00000000807	1838	TRMU	tRNA mitochondrial 2-thiouridylase
cffDNA	GD45	OvC	3	107150523	107151876	1354	6	0.582265	4.64168	0.00388209	0.660114	Hypermethylated	19	No	No	No	Yes	Distal Intergenic	ENSMMUG00000005435	138236	ICA1	islet cell autoantigen 1
cffDNA	GD45	OvC	6	76538158	76539160	1003	9	-0.706475	-4.64079	0.00389033	0.66044	Hypomethylated	-22	No	No	No	Yes	Distal Intergenic	ENSMMUG00000020733	-3553	CMYA5	cardiomyopathy associated 5
cffDNA	GD45	OvC	7	129741603	129742589	987	5	0.838389	4.6355	0.00395	0.66565	Hypermethylated	27	No	No	Yes	No	Promoter	ENSMMUG00000021327	-2922	PIGH	phosphatidylinositol glycan anchor biosynthesis class H
cffDNA	GD45	OvC	14	14477272	14479118	1847	11	0.768946	4.63539	0.00395206	0.66565	Hypermethylated	24	No	No	No	Yes	Intron	ENSMMUG00000063368	18866
cffDNA	GD45	OvC	12	63277351	63277654	304	12	-0.932465	-4.63506	0.00395206	0.66565	Hypomethylated	-30	Yes	Yes	No	No	Intron	ENSMMUG00000051761	10304	HOXD3	homeobox D3
cffDNA	GD45	OvC	X	45947193	45948612	1420	7	-0.837933	-4.63331	0.00398087	0.66565	Hypomethylated	-27	No	No	No	Yes	Distal Intergenic	ENSMMUG00000033051	-105729	LOC114675243	small nucleolar RNA SNORD77
cffDNA	GD45	OvC	9	2027034	2027200	167	8	0.948406	4.63237	0.0039963	0.66565	Hypermethylated	30	No	No	No	Yes	Intron	ENSMMUG00000017120	400519	ADARB2	adenosine deaminase RNA specific B2 (inactive)
cffDNA	GD45	OvC	7	112120187	112120645	459	6	-0.824027	-4.63187	0.00399733	0.66565	Hypomethylated	-26	No	No	No	Yes	Intron	ENSMMUG00000041889	19678	ARF6	ADP ribosylation factor 6
cffDNA	GD45	OvC	3	44410123	44410247	125	8	0.81921	4.63043	0.00401071	0.66565	Hypermethylated	26	No	No	No	Yes	Intron	ENSMMUG00000021461	446094	CUX1	cut like homeobox 1
cffDNA	GD45	OvC	4	81697232	81698206	975	5	0.747866	4.63028	0.00401174	0.66565	Hypermethylated	24	No	No	No	Yes	Distal Intergenic	ENSMMUG00000039608	-45331
cffDNA	GD45	OvC	20	21694935	21695077	143	5	0.869979	4.63001	0.0040138	0.66565	Hypermethylated	28	No	No	No	Yes	Intron	ENSMMUG00000000524	57164	SCNN1B	sodium channel epithelial 1 subunit beta
cffDNA	GD45	OvC	15	106795709	106795849	141	8	0.693193	4.62967	0.00401482	0.66565	Hypermethylated	22	No	No	No	Yes	Intron	ENSMMUG00000020009	137313	ROR2	receptor tyrosine kinase like orphan receptor 2
cffDNA	GD45	OvC	1	24482879	24483363	485	19	0.617223	4.62962	0.00401585	0.66565	Hypermethylated	20	Yes	Yes	No	No	Intron	ENSMMUG00000051788	30541	STYXL2	serine/threonine/tyrosine interacting like 2
cffDNA	GD45	OvC	14	12826466	12826809	344	6	-1.16334	-4.62921	0.00401585	0.66565	Hypomethylated	-37	No	No	No	Yes	3' UTR	ENSMMUG00000002692	12836	TKFC	triokinase and FMN cyclase
cffDNA	GD45	OvC	10	16524062	16524648	587	6	-0.861929	-4.62881	0.00401894	0.66565	Hypomethylated	-27	No	No	No	Yes	Distal Intergenic	ENSMMUG00000041982	-25799
cffDNA	GD45	OvC	19	48618882	48619566	685	7	-0.915229	-4.6288	0.00401894	0.66565	Hypomethylated	-29	No	Yes	No	No	Intron	ENSMMUG00000022159	7217	SPHK2	sphingosine kinase 2
cffDNA	GD45	OvC	9	4983428	4984686	1259	9	0.691236	4.62848	0.00402203	0.66565	Hypermethylated	22	No	No	No	Yes	Distal Intergenic	ENSMMUG00000062982	-16967
cffDNA	GD45	OvC	X	53115274	53116579	1306	8	0.791985	4.62816	0.0040282	0.66565	Hypermethylated	25	No	No	No	Yes	Distal Intergenic	ENSMMUG00000009295	-48164	RIBC1	RIB43A domain with coiled-coils 1
cffDNA	GD45	OvC	3	61347126	61348720	1595	14	-0.613685	-4.62797	0.00402923	0.66565	Hypomethylated	-20	No	No	No	Yes	Distal Intergenic	ENSMMUG00000058725	127526
cffDNA	GD45	OvC	10	93808706	93808803	98	6	-0.830373	-4.62653	0.00403746	0.665958	Hypomethylated	-26	No	Yes	No	No	Promoter	ENSMMUG00000001833	-1972	STX16	syntaxin 16
cffDNA	GD45	OvC	15	100476502	100477319	818	5	-0.899234	-4.62559	0.00404569	0.666265	Hypomethylated	-29	No	No	No	Yes	Intron	ENSMMUG00000051808	12447
cffDNA	GD45	OvC	10	68256197	68256627	431	6	-0.67297	-4.62473	0.00405598	0.666538	Hypomethylated	-21	No	No	No	Yes	Intron	ENSMMUG00000053133	7158	BPIFB2	BPI fold containing family B member 2
cffDNA	GD45	OvC	8	142701185	142702676	1492	9	-0.803143	-4.6244	0.0040601	0.666538	Hypomethylated	-26	No	No	No	Yes	Distal Intergenic	ENSMMUG00000019877	-10054	ADGRB1	adhesion G protein-coupled receptor B1
cffDNA	GD45	OvC	14	65517225	65517358	134	5	0.763178	4.62355	0.00407039	0.66718	Hypermethylated	24	No	No	No	Yes	Distal Intergenic	ENSMMUG00000054955	-33953
cffDNA	GD45	OvC	16	40784393	40785054	662	8	-0.848073	-4.62222	0.00408994	0.667882	Hypomethylated	-27	No	No	No	Yes	Intron	ENSMMUG00000059321	52855
cffDNA	GD45	OvC	8	66080850	66082035	1186	9	0.674195	4.62144	0.00409817	0.667882	Hypermethylated	21	No	No	No	Yes	Distal Intergenic	ENSMMUG00000028974	177058	ARMC1	armadillo repeat containing 1
cffDNA	GD45	OvC	X	147512801	147514151	1351	7	-0.654721	-4.62133	0.00410022	0.667882	Hypomethylated	-21	No	No	No	Yes	Distal Intergenic	ENSMMUG00000053886	-24705	LOC114675305	U6 spliceosomal RNA
cffDNA	GD45	OvC	18	3014107	3014322	216	9	-0.761151	-4.62078	0.00410537	0.667882	Hypomethylated	-24	No	No	No	Yes	Intron	ENSMMUG00000011333	81576	MBP	myelin basic protein
cffDNA	GD45	OvC	15	48008303	48010166	1864	10	-0.845629	-4.61978	0.00411257	0.667882	Hypomethylated	-27	No	No	No	Yes	Intron	ENSMMUG00000010213	5207	GLIPR2	GLI pathogenesis related 2
cffDNA	GD45	OvC	6	68190342	68190989	648	7	0.659657	4.61696	0.00413521	0.667882	Hypermethylated	21	No	No	No	Yes	Intron	ENSMMUG00000020215	30856	NAIP	NLR family apoptosis inhibitory protein
cffDNA	GD45	OvC	11	6864725	6865234	510	7	0.828579	4.61599	0.00414344	0.667882	Hypermethylated	26	No	No	Yes	Yes	Promoter	ENSMMUG00000036612	-2237	LOC114671159	U6 spliceosomal RNA
cffDNA	GD45	OvC	1	160479640	160480909	1270	8	0.661127	4.6135	0.0041671	0.667882	Hypermethylated	21	No	No	No	Yes	Intron	ENSMMUG00000004668	214113	ROR1	receptor tyrosine kinase like orphan receptor 1
cffDNA	GD45	OvC	9	115973385	115974309	925	6	0.80607	4.6121	0.00418974	0.667882	Hypermethylated	26	No	No	No	Yes	Exon	ENSMMUG00000001905	365107	ATRNL1	attractin like 1
cffDNA	GD45	OvC	13	77540852	77542188	1337	12	0.518553	4.612	0.00419283	0.667882	Hypermethylated	17	No	No	No	Yes	Intron	ENSMMUG00000000561	54789	XDH	xanthine dehydrogenase
cffDNA	GD45	OvC	X	76454223	76455071	849	7	0.972721	4.61187	0.00419386	0.667882	Hypermethylated	31	No	No	No	Yes	Distal Intergenic	ENSMMUG00000003564	-78459	ITM2A	integral membrane protein 2A
cffDNA	GD45	OvC	3	126750720	126752539	1820	6	0.794895	4.61163	0.00419797	0.667882	Hypermethylated	25	No	No	No	Yes	Intron	ENSMMUG00000001801	10843	MAGI2	membrane associated guanylate kinase, WW and PDZ domain containing 2
cffDNA	GD45	OvC	3	132278748	132279784	1037	9	0.591561	4.61103	0.00420414	0.667882	Hypermethylated	19	No	No	No	Yes	Distal Intergenic	ENSMMUG00000008189	-9073
cffDNA	GD45	OvC	14	102952973	102953626	654	6	0.961415	4.60957	0.00421238	0.667882	Hypermethylated	31	No	No	No	Yes	Distal Intergenic	ENSMMUG00000056839	-83149
cffDNA	GD45	OvC	7	28888790	28890832	2043	9	0.797233	4.60801	0.00422781	0.667882	Hypermethylated	25	No	No	No	Yes	Intron	ENSMMUG00000007509	11751	MYO5A	myosin VA
cffDNA	GD45	OvC	4	151870067	151873279	3213	16	0.551471	4.60745	0.00423295	0.667882	Hypermethylated	18	No	No	No	Yes	Distal Intergenic	ENSMMUG00000016626	26445	NHLRC1	NHL repeat containing E3 ubiquitin protein ligase 1
cffDNA	GD45	OvC	5	121426502	121428468	1967	11	-0.697037	-4.60743	0.00423398	0.667882	Hypomethylated	-22	No	No	No	Yes	Distal Intergenic	ENSMMUG00000001848	209303	SPRY1	sprouty RTK signaling antagonist 1
cffDNA	GD45	OvC	5	2049831	2050253	423	7	0.711567	4.60721	0.00423604	0.667882	Hypermethylated	23	No	Yes	No	No	Intron	ENSMMUG00000009944	20979	NELFA	negative elongation factor complex member A
cffDNA	GD45	OvC	2	43761214	43761933	720	5	0.974959	4.60715	0.00423604	0.667882	Hypermethylated	31	No	No	No	Yes	Distal Intergenic	ENSMMUG00000059403	28277
cffDNA	GD45	OvC	4	94498337	94499590	1254	7	-0.858403	-4.60708	0.00423913	0.667882	Hypomethylated	-27	No	No	No	Yes	Distal Intergenic	ENSMMUG00000064566	91143
cffDNA	GD45	OvC	7	108327065	108329931	2867	15	0.59652	4.60695	0.00424119	0.667882	Hypermethylated	19	No	No	No	Yes	Distal Intergenic	ENSMMUG00000064355	377072
cffDNA	GD45	OvC	11	62704486	62706052	1567	10	-0.645494	-4.60577	0.00425045	0.667882	Hypomethylated	-21	No	No	No	Yes	Distal Intergenic	ENSMMUG00000061479	57200
cffDNA	GD45	OvC	12	37576159	37579052	2894	14	-0.598725	-4.60471	0.00426074	0.667882	Hypomethylated	-19	No	No	No	Yes	Distal Intergenic	ENSMMUG00000016040	86523	RND3	Rho family GTPase 3
cffDNA	GD45	OvC	15	92938545	92941190	2646	10	0.710573	4.6047	0.00426074	0.667882	Hypermethylated	23	No	No	No	Yes	Intron	ENSMMUG00000019761	81529	GNA14	G protein subunit alpha 14
cffDNA	GD45	OvC	16	6323655	6325363	1709	13	0.615152	4.60419	0.00426588	0.667882	Hypermethylated	20	No	Yes	Yes	No	Intron	ENSMMUG00000017763	73101	KIAA0753	KIAA0753
cffDNA	GD45	OvC	7	10967247	10968860	1614	7	-0.821989	-4.60384	0.00427	0.667882	Hypomethylated	-26	No	No	No	Yes	Promoter	ENSMMUG00000064964	-2847
cffDNA	GD45	OvC	20	340307	340852	546	11	0.375646	4.60368	0.00427	0.667882	Hypermethylated	12	Yes	Yes	No	No	Exon	ENSMMUG00000000605	51764	AXIN1	axin 1
cffDNA	GD45	OvC	6	77960197	77960438	242	6	0.624299	4.60364	0.00427	0.667882	Hypermethylated	20	No	No	No	Yes	Intron	ENSMMUG00000039944	206026	RASGRF2	Ras protein specific guanine nucleotide releasing factor 2
cffDNA	GD45	OvC	4	107921454	107922118	665	10	-0.683709	-4.60349	0.00427102	0.667882	Hypomethylated	-22	No	No	No	Yes	Promoter	ENSMMUG00000040033	836	LOC716490	single-stranded DNA-binding protein 2
cffDNA	GD45	OvC	8	44566464	44567244	781	6	-0.890255	-4.60318	0.00427308	0.667882	Hypomethylated	-28	No	No	No	Yes	Distal Intergenic	ENSMMUG00000034699	780980
cffDNA	GD45	OvC	X	51349871	51351727	1857	13	0.708863	4.60314	0.00427308	0.667882	Hypermethylated	23	No	No	No	Yes	Distal Intergenic	ENSMMUG00000043712	-45819	LOC695959	diphosphoinositol polyphosphate phosphohydrolase 3-beta
cffDNA	GD45	OvC	5	42457607	42459162	1556	6	0.769401	4.60235	0.00428028	0.667882	Hypermethylated	24	No	No	No	Yes	Distal Intergenic	ENSMMUG00000030349	340946	GRXCR1	glutaredoxin and cysteine rich domain containing 1
cffDNA	GD45	OvC	18	21883400	21884177	778	13	0.547318	4.60191	0.00428543	0.667882	Hypermethylated	17	No	No	No	Yes	Exon	ENSMMUG00000006616	280749	NEDD4L	NEDD4 like E3 ubiquitin protein ligase
cffDNA	GD45	OvC	2	74149303	74151611	2309	10	-0.70568	-4.59819	0.0043163	0.671692	Hypomethylated	-22	No	No	No	Yes	Intron	ENSMMUG00000002242	40124	MECOM	MDS1 and EVI1 complex locus
cffDNA	GD45	OvC	4	133350704	133352940	2237	14	-0.604229	-4.59636	0.0043379	0.674051	Hypomethylated	-19	No	No	No	Yes	Distal Intergenic	ENSMMUG00000005903	-8075	MAPK13	mitogen-activated protein kinase 13
cffDNA	GD45	OvC	10	91918741	91919061	321	8	0.753551	4.5956	0.00434716	0.674488	Hypermethylated	24	No	No	No	Yes	Intron	ENSMMUG00000064394	13891
cffDNA	GD45	OvC	1	54189753	54190774	1022	9	0.73134	4.59444	0.0043554	0.674764	Hypermethylated	23	No	No	No	Yes	Intron	ENSMMUG00000045497	135348	CFH	complement factor H
cffDNA	GD45	OvC	7	151629101	151629463	363	8	0.713834	4.59343	0.0043626	0.67488	Hypermethylated	23	No	No	No	Yes	Intron	ENSMMUG00000019898	128593	FOXN3	forkhead box N3
cffDNA	GD45	OvC	8	1105495	1105723	229	11	0.535875	4.59176	0.00438523	0.677379	Hypermethylated	17	No	Yes	No	No	Promoter	ENSMMUG00000043506	1571	TDRP	testis development related protein
cffDNA	GD45	OvC	11	5175740	5176494	755	7	-0.649762	-4.58882	0.00441096	0.679929	Hypomethylated	-21	No	No	No	Yes	Distal Intergenic	ENSMMUG00000061946	-7996
cffDNA	GD45	OvC	6	80672545	80673455	911	7	0.861852	4.58845	0.0044161	0.679929	Hypermethylated	27	No	No	No	Yes	3' UTR	ENSMMUG00000007661	525392	EDIL3	EGF like repeats and discoidin domains 3
cffDNA	GD45	OvC	3	178768545	178769458	914	9	-0.889463	-4.58797	0.00442125	0.679929	Hypomethylated	-28	No	No	No	Yes	Promoter	ENSMMUG00000018920	0	ACTR3B	actin related protein 3B
cffDNA	GD45	OvC	7	33924971	33925314	344	8	0.477615	4.58711	0.00443051	0.680353	Hypermethylated	15	No	No	No	Yes	Intron	ENSMMUG00000005179	85614	CGNL1	cingulin like 1
cffDNA	GD45	OvC	10	86255074	86256258	1185	10	-0.76714	-4.58538	0.004448	0.681715	Hypomethylated	-24	No	Yes	Yes	No	Promoter	ENSMMUG00000000683	2010	KCNG1	potassium voltage-gated channel modifier subfamily G member 1
cffDNA	GD45	OvC	8	76016549	76018173	1625	9	0.790873	4.58455	0.0044552	0.681715	Hypermethylated	25	No	No	No	Yes	Intron	ENSMMUG00000002774	127493	HNF4G	hepatocyte nuclear factor 4 gamma
cffDNA	GD45	OvC	6	11040233	11041459	1227	8	0.867619	4.58291	0.00447269	0.681715	Hypermethylated	28	No	No	No	Yes	Intron	ENSMMUG00000023419	839674	CTNND2	catenin delta 2
cffDNA	GD45	OvC	2	129216664	129217957	1294	9	0.864818	4.5829	0.00447269	0.681715	Hypermethylated	28	No	No	No	Yes	Intron	ENSMMUG00000053944	26033
cffDNA	GD45	OvC	1	209561254	209561508	255	6	0.768172	4.58131	0.00448915	0.681715	Hypermethylated	24	No	No	No	Yes	Intron	ENSMMUG00000003987	103197	FHAD1	forkhead associated phosphopeptide binding domain 1
cffDNA	GD45	OvC	2	88598982	88600415	1434	6	-0.963561	-4.57977	0.00450767	0.681715	Hypomethylated	-31	No	No	No	Yes	Intron	ENSMMUG00000001456	105538	MCF2L2	MCF.2 cell line derived transforming sequence-like 2
cffDNA	GD45	OvC	13	47855322	47855794	473	5	0.881184	4.57858	0.00451899	0.681715	Hypermethylated	28	No	No	No	Yes	Intron	ENSMMUG00000005685	60222	PUS10	pseudouridine synthase 10
cffDNA	GD45	OvC	6	52625028	52625748	721	7	0.738653	4.57853	0.00451899	0.681715	Hypermethylated	24	No	No	No	Yes	Intron	ENSMMUG00000011995	11129	ARL15	ADP ribosylation factor like GTPase 15
cffDNA	GD45	OvC	7	29028694	29029458	765	9	0.777224	4.57718	0.00453134	0.681715	Hypermethylated	25	No	No	No	Yes	Promoter	ENSMMUG00000001423	0	FAM214A	family with sequence similarity 214 member A
cffDNA	GD45	OvC	12	23467123	23469869	2747	28	0.463783	4.5771	0.00453237	0.681715	Hypermethylated	15	No	No	No	Yes	Intron	ENSMMUG00000006918	283257	LOC703857	histamine N-methyltransferase-like
cffDNA	GD45	OvC	2	41728366	41729119	754	11	-0.703175	-4.57607	0.00453957	0.681715	Hypomethylated	-22	No	No	No	Yes	Intron	ENSMMUG00000000290	94113	RBP1	retinol binding protein 1
cffDNA	GD45	OvC	14	16806233	16807431	1199	5	1.03555	4.57563	0.00454369	0.681715	Hypermethylated	33	No	No	Yes	Yes	Distal Intergenic	ENSMMUG00000051255	19386
cffDNA	GD45	OvC	7	127667076	127668247	1172	6	0.59792	4.57518	0.00455295	0.681715	Hypermethylated	19	No	No	No	Yes	Intron	ENSMMUG00000013848	176728	FUT8	fucosyltransferase 8
cffDNA	GD45	OvC	4	32281501	32282897	1397	11	0.664	4.57495	0.004555	0.681715	Hypermethylated	21	No	No	No	Yes	Intron	ENSMMUG00000058574	33527
cffDNA	GD45	OvC	11	68338582	68339368	787	14	0.726997	4.57484	0.00455603	0.681715	Hypermethylated	23	No	No	Yes	No	Distal Intergenic	ENSMMUG00000055447	-3010	MDM2	MDM2 proto-oncogene
cffDNA	GD45	OvC	3	36103183	36103825	643	16	-0.618773	-4.57472	0.00455706	0.681715	Hypomethylated	-20	No	No	No	Yes	Intron	ENSMMUG00000021650	62085	CARD11	caspase recruitment domain family member 11
cffDNA	GD45	OvC	6	154746058	154746729	672	6	-0.988498	-4.57403	0.00456015	0.681715	Hypomethylated	-31	No	No	No	Yes	Intron	ENSMMUG00000010997	69434	CYFIP2	cytoplasmic FMR1 interacting protein 2
cffDNA	GD45	OvC	15	1894173	1894280	108	8	1.08007	4.57401	0.00456015	0.681715	Hypermethylated	34	No	Yes	Yes	No	Promoter	ENSMMUG00000003083	2516	DNLZ	DNL-type zinc finger
cffDNA	GD45	OvC	12	82100400	82102992	2593	10	-0.741529	-4.57345	0.00456324	0.681715	Hypomethylated	-24	No	No	No	Yes	Distal Intergenic	ENSMMUG00000057927	88443
cffDNA	GD45	OvC	5	137873092	137873900	809	9	0.541095	4.57049	0.00460131	0.682112	Hypermethylated	17	No	No	No	Yes	Intron	ENSMMUG00000021998	164931	MAML3	mastermind like transcriptional coactivator 3
cffDNA	GD45	OvC	9	17356135	17357418	1284	8	0.710935	4.57015	0.00460336	0.682112	Hypermethylated	23	No	No	No	Yes	Distal Intergenic	ENSMMUG00000024234	-9856	LOC114670274	U6 spliceosomal RNA
cffDNA	GD45	OvC	3	97464609	97465118	510	6	0.842901	4.56974	0.00460748	0.682112	Hypermethylated	27	No	No	No	Yes	Distal Intergenic	ENSMMUG00000052574	-78192
cffDNA	GD45	OvC	3	13461645	13463254	1610	11	0.553075	4.56972	0.00460748	0.682112	Hypermethylated	18	No	No	No	Yes	Distal Intergenic	ENSMMUG00000052780	7098
cffDNA	GD45	OvC	6	103615640	103616698	1059	6	-0.74242	-4.56859	0.00461262	0.682112	Hypomethylated	-24	No	No	No	Yes	Distal Intergenic	ENSMMUG00000055532	473047
cffDNA	GD45	OvC	16	77231084	77231269	186	9	1.12302	4.56805	0.00461983	0.682112	Hypermethylated	36	Yes	Yes	No	No	Intron	ENSMMUG00000006761	348831	RPTOR	regulatory associated protein of MTOR complex 1
cffDNA	GD45	OvC	5	152193178	152194124	947	11	0.67165	4.56799	0.00462086	0.682112	Hypermethylated	21	No	No	No	Yes	Exon	ENSMMUG00000021302	6401	FGB	fibrinogen beta chain
cffDNA	GD45	OvC	15	44109286	44109328	43	5	-0.621739	-4.56604	0.00464246	0.682112	Hypomethylated	-20	No	Yes	No	No	Promoter	ENSMMUG00000019561	780	GALNT12	polypeptide N-acetylgalactosaminyltransferase 12
cffDNA	GD45	OvC	10	97322585	97323644	1060	12	0.717645	4.56502	0.00465378	0.682112	Hypermethylated	23	No	No	Yes	No	3' UTR	ENSMMUG00000012606	36238	SS18L1	SS18L1 subunit of BAF chromatin remodeling complex
cffDNA	GD45	OvC	18	47621047	47621929	883	6	-0.834817	-4.56453	0.00465687	0.682112	Hypomethylated	-27	No	No	No	Yes	Intron	ENSMMUG00000003302	276613	DTNA	dystrobrevin alpha
cffDNA	GD45	OvC	10	747329	748395	1067	10	0.725288	4.56452	0.00465687	0.682112	Hypermethylated	23	No	Yes	Yes	No	Distal Intergenic	ENSMMUG00000005592	-4419	ACR	acrosin
cffDNA	GD45	OvC	20	23427535	23428175	641	7	-0.976117	-4.56433	0.00465893	0.682112	Hypomethylated	-31	No	No	No	Yes	Promoter	ENSMMUG00000058652	0
cffDNA	GD45	OvC	9	30036878	30037031	154	7	0.801028	4.56226	0.00467642	0.682112	Hypermethylated	25	No	No	No	Yes	Distal Intergenic	ENSMMUG00000047021	-162115	LOC693706	lysozyme-like protein 1
cffDNA	GD45	OvC	14	121232931	121235043	2113	15	0.626437	4.56127	0.00468465	0.682112	Hypermethylated	20	No	No	No	Yes	Intron	ENSMMUG00000020706	96641	ETS1	ETS proto-oncogene 1, transcription factor
cffDNA	GD45	OvC	3	52256273	52257189	917	8	0.814165	4.56086	0.00469082	0.682112	Hypermethylated	26	No	No	No	Yes	Intron	ENSMMUG00000001225	341407	CALN1	calneuron 1
cffDNA	GD45	OvC	17	43662038	43664506	2469	11	0.747515	4.56055	0.00469494	0.682112	Hypermethylated	24	No	No	No	Yes	Distal Intergenic	ENSMMUG00000054228	774374
cffDNA	GD45	OvC	12	7217424	7218270	847	8	0.706848	4.56047	0.00469494	0.682112	Hypermethylated	22	No	No	No	Yes	Distal Intergenic	ENSMMUG00000019739	-202002	CNTNAP5	contactin associated protein family member 5
cffDNA	GD45	OvC	1	150924156	150925363	1208	6	0.841321	4.55904	0.00471037	0.682112	Hypermethylated	27	No	No	No	Yes	Distal Intergenic	ENSMMUG00000059676	118321
cffDNA	GD45	OvC	18	24242048	24242669	622	11	-0.45564	-4.5585	0.0047186	0.682112	Hypomethylated	-15	No	No	No	Yes	Distal Intergenic	ENSMMUG00000026541	127809	LOC114673877	small nucleolar RNA SNORA73 family
cffDNA	GD45	OvC	3	182063077	182063199	123	5	0.991693	4.55829	0.00471963	0.682112	Hypermethylated	32	No	No	No	Yes	Distal Intergenic	ENSMMUG00000060363	123075
cffDNA	GD45	OvC	3	81255534	81256168	635	6	0.963725	4.55809	0.00472375	0.682112	Hypermethylated	31	No	No	No	Yes	Distal Intergenic	ENSMMUG00000017232	-113442	BMPER	BMP binding endothelial regulator
cffDNA	GD45	OvC	8	61396399	61396894	496	5	0.890741	4.55681	0.00473609	0.682112	Hypermethylated	28	No	No	No	Yes	Intron	ENSMMUG00000011584	110987	CHD7	chromodomain helicase DNA binding protein 7
cffDNA	GD45	OvC	14	35858680	35860351	1672	7	0.867065	4.55557	0.00474947	0.682112	Hypermethylated	28	No	No	No	Yes	Intron	ENSMMUG00000062916	69309
cffDNA	GD45	OvC	7	52334048	52335293	1246	12	0.530798	4.55546	0.00475256	0.682112	Hypermethylated	17	No	No	No	Yes	3' UTR	ENSMMUG00000057681	3153
cffDNA	GD45	OvC	18	23872252	23873588	1337	9	0.675685	4.55466	0.00476079	0.682112	Hypermethylated	22	No	No	No	Yes	Distal Intergenic	ENSMMUG00000060128	-40976
cffDNA	GD45	OvC	9	63032598	63033540	943	11	0.416932	4.55361	0.00477416	0.682112	Hypermethylated	13	No	No	No	Yes	Distal Intergenic	ENSMMUG00000054526	34384
cffDNA	GD45	OvC	11	126075164	126075924	761	7	-0.796857	-4.5536	0.00477416	0.682112	Hypomethylated	-25	No	No	No	Yes	Distal Intergenic	ENSMMUG00000060494	-24923
cffDNA	GD45	OvC	8	58094627	58096060	1434	6	0.837343	4.55179	0.00479063	0.682112	Hypermethylated	27	No	No	No	Yes	Distal Intergenic	ENSMMUG00000053023	-156044
cffDNA	GD45	OvC	20	7209196	7210408	1213	9	0.750106	4.55142	0.00479474	0.682112	Hypermethylated	24	No	No	No	Yes	Intron	ENSMMUG00000003458	1099137
cffDNA	GD45	OvC	20	14150738	14151398	661	9	0.666458	4.55091	0.00480297	0.682112	Hypermethylated	21	No	No	No	Yes	Intron	ENSMMUG00000017379	186031	MRTFB	myocardin related transcription factor B
cffDNA	GD45	OvC	10	34064335	34065016	682	10	0.912358	4.55069	0.00480503	0.682112	Hypermethylated	29	No	No	No	Yes	Distal Intergenic	ENSMMUG00000057403	-23018
cffDNA	GD45	OvC	1	99087333	99089298	1966	12	0.6142	4.55063	0.00480503	0.682112	Hypermethylated	20	No	Yes	Yes	No	Promoter	ENSMMUG00000052533	2522	S100A10	S100 calcium binding protein A10
cffDNA	GD45	OvC	16	4013845	4014231	387	13	0.488041	4.55025	0.00481326	0.682112	Hypermethylated	16	No	Yes	No	No	Intron	ENSMMUG00000019184	38617	ANKFY1	ankyrin repeat and FYVE domain containing 1
cffDNA	GD45	OvC	7	161925937	161926565	629	6	0.883463	4.55004	0.00481532	0.682112	Hypermethylated	28	No	No	No	Yes	Intron	ENSMMUG00000000100	35192	LOC705843	cholesterol 24-hydroxylase
cffDNA	GD45	OvC	15	45720194	45720749	556	12	0.718419	4.54954	0.00481841	0.682112	Hypermethylated	23	No	Yes	No	No	Promoter	ENSMMUG00000013057	-704	ALDH1B1	aldehyde dehydrogenase 1 family member B1
cffDNA	GD45	OvC	5	9217451	9218112	662	6	-0.838872	-4.54948	0.00481944	0.682112	Hypomethylated	-27	No	No	No	Yes	Distal Intergenic	ENSMMUG00000000960	-53075	WDR1	WD repeat domain 1
cffDNA	GD45	OvC	9	125188960	125191381	2422	16	0.669592	4.54895	0.00482664	0.682112	Hypermethylated	21	No	Yes	Yes	No	5' UTR	ENSMMUG00000015216	23380	FAM53B	family with sequence similarity 53 member B
cffDNA	GD45	OvC	10	83195221	83196423	1203	7	0.745877	4.54792	0.00483899	0.682112	Hypermethylated	24	No	No	No	Yes	Distal Intergenic	ENSMMUG00000055085	23841
cffDNA	GD45	OvC	8	55505084	55505670	587	5	-0.964227	-4.54754	0.00484619	0.682112	Hypomethylated	-31	No	No	No	Yes	Downstream	ENSMMUG00000051374	186559
cffDNA	GD45	OvC	8	59409831	59410756	926	8	0.71792	4.54688	0.00485339	0.682112	Hypermethylated	23	No	No	No	Yes	Distal Intergenic	ENSMMUG00000050734	15938
cffDNA	GD45	OvC	7	7065432	7065813	382	7	-0.851739	-4.54681	0.00485442	0.682112	Hypomethylated	-27	No	No	No	Yes	Distal Intergenic	ENSMMUG00000059479	-13847
cffDNA	GD45	OvC	4	9161994	9162940	947	9	0.790417	4.54646	0.00485853	0.682112	Hypermethylated	25	No	No	No	Yes	Intron	ENSMMUG00000020410	1131713	PRKN	parkin RBR E3 ubiquitin protein ligase
cffDNA	GD45	OvC	15	4998445	4999398	954	13	0.568478	4.54532	0.00487191	0.682112	Hypermethylated	18	No	Yes	No	No	Intron	ENSMMUG00000065261	15014
cffDNA	GD45	OvC	4	119612570	119613850	1281	5	0.926044	4.54294	0.00490278	0.682112	Hypermethylated	29	No	No	No	Yes	Promoter	ENSMMUG00000004190	-2773	CRISP1	cysteine rich secretory protein 1
cffDNA	GD45	OvC	17	55923556	55923804	249	6	-0.929516	-4.54261	0.00490792	0.682112	Hypomethylated	-30	No	Yes	Yes	No	Promoter	ENSMMUG00000019097	1552	KLF12	Kruppel like factor 12
cffDNA	GD45	OvC	8	139888774	139889229	456	9	-0.726393	-4.54154	0.00491924	0.682112	Hypomethylated	-23	No	No	No	Yes	Intron	ENSMMUG00000045821	40682	KCNK9	potassium two pore domain channel subfamily K member 9
cffDNA	GD45	OvC	14	97197815	97198070	256	8	0.673943	4.54108	0.00492336	0.682112	Hypermethylated	21	No	No	No	Yes	Exon	ENSMMUG00000005353	228210	PDGFD	platelet derived growth factor D
cffDNA	GD45	OvC	14	107220282	107221464	1183	8	0.884967	4.54087	0.00492336	0.682112	Hypermethylated	28	No	No	No	Yes	Intron	ENSMMUG00000007085	14354	ZBTB16	zinc finger and BTB domain containing 16
cffDNA	GD45	OvC	1	205337168	205337542	375	12	0.658141	4.54075	0.00492747	0.682112	Hypermethylated	21	No	No	No	Yes	Intron	ENSMMUG00000006894	98870	CAPZB	capping actin protein of muscle Z-line subunit beta
cffDNA	GD45	OvC	1	221496354	221497851	1498	9	0.61384	4.53967	0.00493982	0.682112	Hypermethylated	20	Yes	Yes	No	No	Promoter	ENSMMUG00000012334	738	ACTRT2	actin related protein T2
cffDNA	GD45	OvC	1	202483503	202484512	1010	11	0.795889	4.53939	0.00494188	0.682112	Hypermethylated	25	No	No	No	Yes	Promoter	ENSMMUG00000046184	-2443
cffDNA	GD45	OvC	1	53274370	53275794	1425	5	0.927912	4.5393	0.00494291	0.682112	Hypermethylated	30	No	No	No	Yes	Distal Intergenic	ENSMMUG00000059151	189680
cffDNA	GD45	OvC	20	66733777	66734071	295	6	-0.946627	-4.53861	0.00495114	0.682112	Hypomethylated	-30	No	No	No	Yes	Distal Intergenic	ENSMMUG00000037756	-87186	MAF	MAF bZIP transcription factor
cffDNA	GD45	OvC	7	169802637	169804622	1986	7	0.892464	4.53854	0.00495114	0.682112	Hypermethylated	28	No	No	No	No	Distal Intergenic	ENSMMUG00000061377	-14150
cffDNA	GD45	OvC	X	22700033	22700802	770	6	-0.622503	-4.53731	0.00496554	0.682112	Hypomethylated	-20	No	No	No	Yes	Distal Intergenic	ENSMMUG00000022142	-97265	DDX53	DEAD-box helicase 53
cffDNA	GD45	OvC	19	654814	654899	86	9	0.636205	4.53719	0.00496657	0.682112	Hypermethylated	20	No	Yes	No	No	Intron	ENSMMUG00000009677	5302	MED16	mediator complex subunit 16
cffDNA	GD45	OvC	6	167507027	167507964	938	11	-0.793968	-4.53696	0.00497172	0.682112	Hypomethylated	-25	No	No	No	Yes	Distal Intergenic	ENSMMUG00000014124	-3723	FOXI1	forkhead box I1
cffDNA	GD45	OvC	13	73039730	73041211	1482	13	0.719795	4.53685	0.0049748	0.682112	Hypermethylated	23	No	No	No	Yes	Distal Intergenic	ENSMMUG00000053475	83414
cffDNA	GD45	OvC	9	9325496	9326354	859	10	0.743338	4.53667	0.00497583	0.682112	Hypermethylated	24	No	No	No	Yes	Distal Intergenic	ENSMMUG00000062192	23085
cffDNA	GD45	OvC	6	35122759	35124006	1248	5	0.899597	4.53617	0.004982	0.682112	Hypermethylated	29	No	No	No	Yes	Distal Intergenic	ENSMMUG00000063893	-25360
cffDNA	GD45	OvC	11	32298369	32299577	1209	8	0.685411	4.53589	0.00498715	0.682112	Hypermethylated	22	No	No	No	Yes	Intron	ENSMMUG00000001357	45931	TSPAN11	tetraspanin 11
cffDNA	GD45	OvC	4	155290158	155291434	1277	8	0.822685	4.53574	0.00498818	0.682112	Hypermethylated	26	No	No	No	Yes	Distal Intergenic	ENSMMUG00000052877	83968	LOC114677810	U6 spliceosomal RNA
cffDNA	GD45	OvC	18	57860661	57861151	491	7	-0.590165	-4.53522	0.00499641	0.682112	Hypomethylated	-19	No	No	No	Yes	Distal Intergenic	ENSMMUG00000063433	-62717
cffDNA	GD45	OvC	12	126281133	126282182	1050	9	-0.89813	-4.53401	0.00500773	0.682112	Hypomethylated	-29	No	Yes	Yes	No	Distal Intergenic	ENSMMUG00000021909	44212	TWIST2	twist family bHLH transcription factor 2
cffDNA	GD45	OvC	9	129332948	129334875	1928	11	-0.727263	-4.53393	0.00500876	0.682112	Hypomethylated	-23	No	No	No	Yes	Promoter	ENSMMUG00000050933	2536
cffDNA	GD45	OvC	1	164053017	164053752	736	9	0.750933	4.53328	0.0050139	0.682112	Hypermethylated	24	No	No	No	Yes	Distal Intergenic	ENSMMUG00000052202	-267937
cffDNA	GD45	OvC	5	57648170	57649798	1629	11	-0.689697	-4.53321	0.00501596	0.682112	Hypomethylated	-22	No	No	No	Yes	Promoter	ENSMMUG00000020907	0	ART3	ADP-ribosyltransferase 3 (inactive)
cffDNA	GD45	OvC	11	102195068	102195550	483	11	-0.508973	-4.53317	0.00501596	0.682112	Hypomethylated	-16	No	No	No	Yes	Exon	ENSMMUG00000002235	58857	IGF1	insulin like growth factor 1
cffDNA	GD45	OvC	3	136947212	136948433	1222	8	0.811246	4.53313	0.00501596	0.682112	Hypermethylated	26	No	No	No	Yes	Distal Intergenic	ENSMMUG00000056908	-77839
cffDNA	GD45	OvC	7	77266556	77267138	583	6	0.789731	4.53236	0.00502419	0.682201	Hypermethylated	25	No	No	No	Yes	Promoter	ENSMMUG00000062173	1591
cffDNA	GD45	OvC	16	14807259	14809422	2164	17	0.549112	4.5319	0.00503036	0.682201	Hypermethylated	17	No	No	No	Yes	Intron	ENSMMUG00000059437	57110
cffDNA	GD45	OvC	9	131306761	131307907	1147	6	0.877203	4.53133	0.00503757	0.682201	Hypermethylated	28	No	No	No	Yes	Distal Intergenic	ENSMMUG00000049837	142622
cffDNA	GD45	OvC	10	73920853	73922662	1810	10	0.626063	4.53099	0.00504271	0.682201	Hypermethylated	20	No	No	No	Yes	Distal Intergenic	ENSMMUG00000002745	58769	ARHGAP40	Rho GTPase activating protein 40
cffDNA	GD45	OvC	5	24327860	24328279	420	5	0.673226	4.52931	0.0050674	0.684656	Hypermethylated	21	No	No	Yes	No	Promoter	ENSMMUG00000004458	2851	ANAPC4	anaphase promoting complex subunit 4
cffDNA	GD45	OvC	14	1592241	1592348	108	7	0.852924	4.52703	0.00509518	0.686733	Hypermethylated	27	No	No	No	Yes	Intron	ENSMMUG00000017450	5304	MOB2	MOB kinase activator 2
cffDNA	GD45	OvC	20	72406635	72409104	2470	11	-0.61037	-4.52581	0.00511268	0.686733	Hypomethylated	-19	No	Yes	Yes	No	Distal Intergenic	ENSMMUG00000051026	14020
cffDNA	GD45	OvC	5	171348876	171349825	950	6	0.96963	4.52547	0.00511679	0.686733	Hypermethylated	31	No	No	No	Yes	Distal Intergenic	ENSMMUG00000059629	136013
cffDNA	GD45	OvC	15	105627408	105627638	231	5	0.772389	4.52529	0.00512091	0.686733	Hypermethylated	25	No	No	No	Yes	Distal Intergenic	ENSMMUG00000007223	33648	DIRAS2	DIRAS family GTPase 2
cffDNA	GD45	OvC	X	3946957	3947873	917	9	0.691549	4.52475	0.00512914	0.686733	Hypermethylated	22	No	No	No	Yes	Promoter	ENSMMUG00000063284	1843
cffDNA	GD45	OvC	7	42755923	42756302	380	5	1.04836	4.52471	0.00512914	0.686733	Hypermethylated	33	No	No	No	Yes	Intron	ENSMMUG00000008007	84481	MEGF11	multiple EGF like domains 11
cffDNA	GD45	OvC	16	24471015	24472271	1257	9	0.625757	4.52464	0.00513017	0.686733	Hypermethylated	20	No	No	No	Yes	Intron	ENSMMUG00000021408	8055	FAM222B	family with sequence similarity 222 member B
cffDNA	GD45	OvC	12	125148453	125149596	1144	9	0.850692	4.52418	0.00513531	0.686733	Hypermethylated	27	No	No	No	Yes	Exon	ENSMMUG00000003386	56530	LRRFIP1	LRR binding FLII interacting protein 1
cffDNA	GD45	OvC	6	3334405	3335068	664	8	0.778054	4.5228	0.00515178	0.688055	Hypermethylated	25	No	No	No	Yes	Distal Intergenic	ENSMMUG00000050148	66090
cffDNA	GD45	OvC	2	139475585	139478052	2468	9	0.774816	4.52203	0.00516412	0.688824	Hypermethylated	25	No	No	No	Yes	Distal Intergenic	ENSMMUG00000001814	-407867	LMCD1	LIM and cysteine rich domains 1
cffDNA	GD45	OvC	7	59167388	59169916	2529	16	0.584915	4.52085	0.00517441	0.688908	Hypermethylated	19	No	No	No	Yes	Distal Intergenic	ENSMMUG00000055433	179872
cffDNA	GD45	OvC	10	29432241	29432436	196	7	0.76903	4.5189	0.00520013	0.688908	Hypermethylated	24	No	Yes	Yes	No	Intron	ENSMMUG00000001776	22416	GNAZ	G protein subunit alpha z
cffDNA	GD45	OvC	15	4412486	4412785	300	7	0.707306	4.51889	0.00520013	0.688908	Hypermethylated	23	No	No	No	Yes	Intron	ENSMMUG00000017214	161748	VAV2	vav guanine nucleotide exchange factor 2
cffDNA	GD45	OvC	4	97843469	97846266	2798	17	0.534569	4.51844	0.00520734	0.688908	Hypermethylated	17	No	No	No	Yes	Intron	ENSMMUG00000019261	30412	COL12A1	collagen type XII alpha 1 chain
cffDNA	GD45	OvC	14	50172514	50173257	744	6	-0.851861	-4.51786	0.00521454	0.688908	Hypomethylated	-27	No	No	No	Yes	Distal Intergenic	ENSMMUG00000056265	148622
cffDNA	GD45	OvC	9	16431473	16432561	1089	11	-0.582138	-4.51767	0.00521557	0.688908	Hypomethylated	-19	No	No	No	Yes	Intron	ENSMMUG00000015286	96765	FAM171A1	family with sequence similarity 171 member A1
cffDNA	GD45	OvC	5	788723	789219	497	16	-0.764279	-4.51658	0.00522894	0.688908	Hypomethylated	-24	Yes	Yes	No	No	3' UTR	ENSMMUG00000005016	44447	CPLX1	complexin 1
cffDNA	GD45	OvC	12	14093920	14095781	1862	14	0.682159	4.51613	0.00523409	0.688908	Hypermethylated	22	No	No	No	Yes	Distal Intergenic	ENSMMUG00000055362	95607
cffDNA	GD45	OvC	5	162029896	162031238	1343	6	-1.00453	-4.51529	0.00524541	0.688908	Hypomethylated	-32	No	No	No	Yes	Distal Intergenic	ENSMMUG00000028494	-31793	LOC114678502	U6 spliceosomal RNA
cffDNA	GD45	OvC	8	59208019	59209668	1650	13	0.57426	4.51515	0.00524746	0.688908	Hypermethylated	18	No	No	Yes	Yes	Intron	ENSMMUG00000017296	3665	SDCBP	syndecan binding protein
cffDNA	GD45	OvC	8	140853292	140854151	860	6	-0.849725	-4.51474	0.00525158	0.688908	Hypomethylated	-27	No	No	No	Yes	Intron	ENSMMUG00000008045	5345	AGO2	argonaute RISC catalytic component 2
cffDNA	GD45	OvC	5	120627474	120629526	2053	10	-0.719588	-4.51394	0.00526598	0.688908	Hypomethylated	-23	No	No	No	Yes	Distal Intergenic	ENSMMUG00000007419	-37846	FGF2	fibroblast growth factor 2
cffDNA	GD45	OvC	5	150710021	150710367	347	6	-1.10554	-4.51309	0.00527319	0.688908	Hypomethylated	-35	No	No	No	Yes	Distal Intergenic	ENSMMUG00000065105	-11510
cffDNA	GD45	OvC	9	85959595	85962128	2534	9	0.724001	4.5119	0.00528348	0.688908	Hypermethylated	23	No	No	No	Yes	Intron	ENSMMUG00000010844	935386	PRKG1	protein kinase cGMP-dependent 1
cffDNA	GD45	OvC	8	3984505	3985605	1101	5	1.03895	4.51113	0.00528656	0.688908	Hypermethylated	33	No	No	No	Yes	Exon	ENSMMUG00000023475	1747459	CSMD1	CUB and Sushi multiple domains 1
cffDNA	GD45	OvC	11	95357148	95358491	1344	11	-0.649116	-4.51111	0.00528656	0.688908	Hypomethylated	-21	No	Yes	No	No	Promoter	ENSMMUG00000013812	1543	USP44	ubiquitin specific peptidase 44
cffDNA	GD45	OvC	10	63940545	63941326	782	6	0.922827	4.5109	0.00529171	0.688908	Hypermethylated	29	No	No	No	Yes	Intron	ENSMMUG00000013889	26949	TMC2	transmembrane channel like 2
cffDNA	GD45	OvC	16	59207535	59208187	653	5	-0.67939	-4.51058	0.00529377	0.688908	Hypomethylated	-22	No	No	No	Yes	Intron	ENSMMUG00000002168	44859	MARCHF10	membrane associated ring-CH-type finger 10
cffDNA	GD45	OvC	X	125816523	125818024	1502	9	0.761784	4.50942	0.00531229	0.688908	Hypermethylated	24	No	No	No	Yes	Exon	ENSMMUG00000008825	16186	OCRL	OCRL inositol polyphosphate-5-phosphatase
cffDNA	GD45	OvC	5	47147811	47148403	593	6	0.97335	4.50908	0.00531434	0.688908	Hypermethylated	31	No	No	No	Yes	Exon	ENSMMUG00000021779	91439	CORIN	corin, serine peptidase
cffDNA	GD45	OvC	15	95054182	95059094	4913	21	-0.454419	-4.50725	0.00533286	0.688908	Hypomethylated	-14	No	No	No	Yes	Exon	ENSMMUG00000023365	123778	LOC706619	transducin-like enhancer protein 4
cffDNA	GD45	OvC	3	65710805	65712210	1406	7	-0.978542	-4.50715	0.00533389	0.688908	Hypomethylated	-31	No	Yes	No	No	Distal Intergenic	ENSMMUG00000011916	-51101	LOC694593	enolase 1-like
cffDNA	GD45	OvC	9	45345833	45347824	1992	5	0.843523	4.50678	0.00533389	0.688908	Hypermethylated	27	No	No	No	Yes	Distal Intergenic	ENSMMUG00000012181	-228246	CXCL12	C-X-C motif chemokine ligand 12
cffDNA	GD45	OvC	15	111751872	111752222	351	5	0.845325	4.50611	0.00534624	0.688908	Hypermethylated	27	No	No	No	Yes	Promoter	ENSMMUG00000060197	-2558
cffDNA	GD45	OvC	10	91457250	91461524	4275	14	0.619994	4.50373	0.00537711	0.688908	Hypermethylated	20	No	No	No	Yes	Distal Intergenic	ENSMMUG00000061353	-41307	FAM210B	family with sequence similarity 210 member B
cffDNA	GD45	OvC	6	651722	653201	1480	9	-0.638376	-4.50219	0.00539769	0.688908	Hypomethylated	-20	No	No	No	Yes	Distal Intergenic	ENSMMUG00000061096	-8263	TPPP	tubulin polymerization promoting protein
cffDNA	GD45	OvC	3	5367472	5367892	421	8	0.733714	4.50219	0.00539769	0.688908	Hypermethylated	23	No	No	No	Yes	Intron	ENSMMUG00000004257	113896	BACE2	beta-secretase 2
cffDNA	GD45	OvC	10	99403334	99404027	694	11	-0.674271	-4.50064	0.00541209	0.688908	Hypomethylated	-21	No	No	No	Yes	Intron	ENSMMUG00000002315	30029	MYT1	myelin transcription factor 1
cffDNA	GD45	OvC	20	36822039	36824294	2256	23	-0.477956	-4.50044	0.00541312	0.688908	Hypomethylated	-15	No	No	No	Yes	Intron	ENSMMUG00000021261	106173	ZNF423	zinc finger protein 423
cffDNA	GD45	OvC	10	11004553	11006784	2232	6	-0.84329	-4.49949	0.00542444	0.688908	Hypomethylated	-27	No	No	No	Yes	Promoter	ENSMMUG00000020411	0	MRTFA	myocardin related transcription factor A
cffDNA	GD45	OvC	2	161186287	161186819	533	6	0.654099	4.49915	0.0054265	0.688908	Hypermethylated	21	No	No	No	Yes	Intron	ENSMMUG00000020641	63290
cffDNA	GD45	OvC	16	78350604	78350915	312	7	0.643699	4.49884	0.00543061	0.688908	Hypermethylated	20	No	No	Yes	No	Distal Intergenic	ENSMMUG00000059256	-3795	DCXR	dicarbonyl and L-xylulose reductase
cffDNA	GD45	OvC	4	167419042	167419600	559	9	0.762154	4.49843	0.0054337	0.688908	Hypermethylated	24	No	Yes	No	No	Exon	ENSMMUG00000007144	63967	MYLK4	myosin light chain kinase family member 4
cffDNA	GD45	OvC	11	122974789	122976051	1263	10	0.724419	4.49805	0.00543987	0.688908	Hypermethylated	23	No	No	No	Yes	Intron	ENSMMUG00000015931	48869	PITPNM2	phosphatidylinositol transfer protein membrane associated 2
cffDNA	GD45	OvC	13	106028075	106029206	1132	13	0.595374	4.49801	0.00543987	0.688908	Hypermethylated	19	No	No	No	Yes	Distal Intergenic	ENSMMUG00000050038	-51317
cffDNA	GD45	OvC	18	9978783	9979610	828	15	-0.576567	-4.49791	0.0054409	0.688908	Hypomethylated	-18	No	No	No	Yes	Distal Intergenic	ENSMMUG00000052693	-8724	CD226	CD226 molecule
cffDNA	GD45	OvC	10	14037838	14037992	155	8	0.781552	4.49746	0.00544604	0.688908	Hypermethylated	25	No	No	No	Yes	Distal Intergenic	ENSMMUG00000003007	-6456	CARD10	caspase recruitment domain family member 10
cffDNA	GD45	OvC	3	179627502	179629768	2267	11	0.77325	4.49664	0.0054553	0.688908	Hypermethylated	25	No	No	No	Yes	Intron	ENSMMUG00000018920	822881	ACTR3B	actin related protein 3B
cffDNA	GD45	OvC	2	151561365	151561798	434	5	0.909873	4.4964	0.00546148	0.688908	Hypermethylated	29	No	No	No	Yes	Exon	ENSMMUG00000032009	9763	UMPS	uridine monophosphate synthetase
cffDNA	GD45	OvC	7	21093790	21095248	1459	8	0.65451	4.49503	0.00547485	0.688908	Hypermethylated	21	No	No	No	Yes	Exon	ENSMMUG00000014291	78871	SPG11	SPG11 vesicle trafficking associated, spatacsin
cffDNA	GD45	OvC	14	60029736	60030730	995	6	1.00631	4.4943	0.00548926	0.688908	Hypermethylated	32	No	No	No	Yes	Distal Intergenic	ENSMMUG00000049399	24722	LOC713474	olfactory receptor 52E4
cffDNA	GD45	OvC	2	4367761	4369309	1549	10	-0.584567	-4.49428	0.00548926	0.688908	Hypomethylated	-19	No	No	Yes	Yes	Promoter	ENSMMUG00000009765	-2541	OPA1	OPA1 mitochondrial dynamin like GTPase
cffDNA	GD45	OvC	9	35255249	35256219	971	7	-0.837772	-4.49298	0.00550572	0.688908	Hypomethylated	-27	No	No	No	Yes	Intron	ENSMMUG00000019156	516742	PARD3	par-3 family cell polarity regulator
cffDNA	GD45	OvC	3	78539648	78540750	1103	7	0.854013	4.49293	0.00550675	0.688908	Hypermethylated	27	No	No	No	Yes	Intron	ENSMMUG00000022275	108622	AOAH	acyloxyacyl hydrolase
cffDNA	GD45	OvC	1	219174920	219175772	853	5	0.822892	4.49246	0.00551395	0.688908	Hypermethylated	26	No	No	No	Yes	Promoter	ENSMMUG00000054087	1968
cffDNA	GD45	OvC	18	24941975	24942536	562	7	0.797589	4.49133	0.00552424	0.688908	Hypermethylated	25	No	No	No	Yes	Intron	ENSMMUG00000012001	390172	TCF4	transcription factor 4
cffDNA	GD45	OvC	13	7397161	7399324	2164	11	0.750977	4.49084	0.00552733	0.688908	Hypermethylated	24	No	No	No	Yes	Distal Intergenic	ENSMMUG00000056736	-237586
cffDNA	GD45	OvC	15	105642452	105643849	1398	7	0.743176	4.4906	0.00552733	0.688908	Hypermethylated	24	No	No	No	Yes	Intron	ENSMMUG00000007223	148947	DIRAS2	DIRAS family GTPase 2
cffDNA	GD45	OvC	1	217017176	217017866	691	11	-0.776482	-4.4904	0.00553042	0.688908	Hypomethylated	-25	No	No	No	Yes	Intron	ENSMMUG00000047278	708606	CAMTA1	calmodulin binding transcription activator 1
cffDNA	GD45	OvC	5	148044034	148045815	1782	13	-0.528316	-4.49031	0.00553144	0.688908	Hypomethylated	-17	No	No	No	Yes	Intron	ENSMMUG00000002212	622080	LRBA	LPS responsive beige-like anchor protein
cffDNA	GD45	OvC	2	136054720	136055170	451	6	-0.77873	-4.48998	0.00553968	0.688908	Hypomethylated	-25	No	No	No	Yes	Intron	ENSMMUG00000012574	254155	ITPR1	inositol 1,4,5-trisphosphate receptor type 1
cffDNA	GD45	OvC	3	39083653	39084023	371	9	0.819281	4.48914	0.00554585	0.688908	Hypermethylated	26	No	No	No	Yes	Distal Intergenic	ENSMMUG00000062930	39736	LOC106995287	vacuolar fusion protein CCZ1 homolog B-like
cffDNA	GD45	OvC	8	108577577	108579729	2153	10	-0.848504	-4.48907	0.00554585	0.688908	Hypomethylated	-27	No	No	No	Yes	Distal Intergenic	ENSMMUG00000056214	15426
cffDNA	GD45	OvC	13	69800728	69801979	1252	7	0.790267	4.48851	0.00555511	0.688908	Hypermethylated	25	No	No	No	Yes	Intron	ENSMMUG00000020575	94055	SOS1	SOS Ras/Rac guanine nucleotide exchange factor 1
cffDNA	GD45	OvC	6	117452577	117453634	1058	8	0.6622	4.48808	0.00556128	0.688908	Hypermethylated	21	No	No	No	Yes	Distal Intergenic	ENSMMUG00000054187	-39195
cffDNA	GD45	OvC	8	114337672	114341060	3389	18	-0.607487	-4.48802	0.00556334	0.688908	Hypomethylated	-19	No	No	No	Yes	Distal Intergenic	ENSMMUG00000027816	113752
cffDNA	GD45	OvC	9	31765909	31767090	1182	7	-0.863697	-4.48793	0.00556437	0.688908	Hypomethylated	-27	No	No	No	Yes	Distal Intergenic	ENSMMUG00000007864	44993	ZNF438	zinc finger protein 438
cffDNA	GD45	OvC	4	58155224	58155770	547	6	0.832919	4.48784	0.00556643	0.688908	Hypermethylated	27	No	No	No	Yes	Intron	ENSMMUG00000019045	284018	ESR1	estrogen receptor 1
cffDNA	GD45	OvC	14	17834141	17835393	1253	11	-0.780774	-4.48761	0.00556643	0.688908	Hypomethylated	-25	No	No	No	Yes	Distal Intergenic	ENSMMUG00000057752	-29432
cffDNA	GD45	OvC	5	178912310	178912919	610	9	0.753713	4.48647	0.00558186	0.688908	Hypermethylated	24	No	No	No	Yes	Distal Intergenic	ENSMMUG00000051586	-145703
cffDNA	GD45	OvC	16	6913400	6913731	332	7	0.711838	4.48541	0.00559935	0.688908	Hypermethylated	23	No	No	No	Yes	Distal Intergenic	ENSMMUG00000003247	30329	ASGR1	asialoglycoprotein receptor 1
cffDNA	GD45	OvC	1	80590974	80592888	1915	16	-0.565197	-4.48491	0.00560553	0.688908	Hypomethylated	-18	No	No	No	Yes	Intron	ENSMMUG00000005873	119988	DISP1	dispatched RND transporter family member 1
cffDNA	GD45	OvC	1	182547439	182547882	444	5	0.896038	4.48464	0.0056117	0.688908	Hypermethylated	29	No	No	No	Yes	Distal Intergenic	ENSMMUG00000052046	-29987
cffDNA	GD45	OvC	5	164515432	164515901	470	5	1.11141	4.48391	0.00561376	0.688908	Hypermethylated	35	No	No	No	Yes	Intron	ENSMMUG00000006851	85440	SPOCK3	SPARC (osteonectin), cwcv and kazal like domains proteoglycan 3
cffDNA	GD45	OvC	5	61981615	61982757	1143	8	-0.773921	-4.48279	0.00562096	0.688908	Hypomethylated	-25	No	No	No	Yes	Exon	ENSMMUG00000023241	14796	GC	GC vitamin D binding protein
cffDNA	GD45	OvC	13	80278655	80279857	1203	9	1.01052	4.48224	0.00563022	0.688908	Hypermethylated	32	No	No	No	Yes	Distal Intergenic	ENSMMUG00000044809	-86276	PPP1CB	protein phosphatase 1 catalytic subunit beta
cffDNA	GD45	OvC	12	111365199	111365737	539	6	-0.817965	-4.48134	0.00563948	0.688908	Hypomethylated	-26	No	No	No	Yes	Intron	ENSMMUG00000006159	29632	WDFY1	WD repeat and FYVE domain containing 1
cffDNA	GD45	OvC	6	17473206	17474351	1146	11	0.651053	4.48124	0.00564051	0.688908	Hypermethylated	21	No	No	No	Yes	Exon	ENSMMUG00000056016	14673
cffDNA	GD45	OvC	11	36181460	36181797	338	6	-0.758144	-4.48112	0.00564154	0.688908	Hypomethylated	-24	No	No	No	Yes	Distal Intergenic	ENSMMUG00000059999	218071
cffDNA	GD45	OvC	14	2488968	2489112	145	5	-0.713717	-4.48101	0.00564154	0.688908	Hypomethylated	-23	No	No	No	Yes	Promoter	ENSMMUG00000004773	-1753	TRPM5	transient receptor potential cation channel subfamily M member 5
cffDNA	GD45	OvC	10	5427571	5427711	141	8	1.2939	4.48096	0.00564154	0.688908	Hypermethylated	41	No	Yes	No	No	Intron	ENSMMUG00000057898	34654
cffDNA	GD45	OvC	6	98742015	98743270	1256	8	0.851023	4.48079	0.00564565	0.688908	Hypermethylated	27	No	No	No	Yes	Distal Intergenic	ENSMMUG00000064244	-140906
cffDNA	GD45	OvC	2	142315231	142316157	927	9	0.836802	4.48065	0.00564565	0.688908	Hypermethylated	27	No	No	No	Yes	Intron	ENSMMUG00000005916	86343	SLC6A11	solute carrier family 6 member 11
cffDNA	GD45	OvC	X	24961718	24962438	721	6	-0.955216	-4.48001	0.00565491	0.689156	Hypomethylated	-30	No	No	No	Yes	Distal Intergenic	ENSMMUG00000045626	-63255
cffDNA	GD45	OvC	2	50915668	50917470	1803	6	0.846001	4.47884	0.00567138	0.689156	Hypermethylated	27	No	No	No	Yes	Promoter	ENSMMUG00000062175	-2166	CPB1	carboxypeptidase B1
cffDNA	GD45	OvC	1	192722525	192724811	2287	7	-0.634197	-4.47839	0.00567755	0.689156	Hypomethylated	-20	No	Yes	Yes	No	Downstream	ENSMMUG00000046901	-9042	PTP4A2	protein tyrosine phosphatase 4A2
cffDNA	GD45	OvC	13	49650482	49652318	1837	14	0.545008	4.47805	0.00568064	0.689156	Hypermethylated	17	No	No	No	Yes	Distal Intergenic	ENSMMUG00000060918	-97672
cffDNA	GD45	OvC	6	8359738	8361761	2024	7	0.995531	4.47797	0.00568064	0.689156	Hypermethylated	32	No	No	No	Yes	Distal Intergenic	ENSMMUG00000061983	-193286
cffDNA	GD45	OvC	16	39537807	39538490	684	8	-0.709053	-4.47726	0.00569401	0.689214	Hypomethylated	-23	No	No	No	Yes	Intron	ENSMMUG00000002069	13994	MSI2	musashi RNA binding protein 2
cffDNA	GD45	OvC	17	20708209	20709961	1753	6	0.37418	4.47548	0.00571253	0.689214	Hypermethylated	12	No	No	No	Yes	Intron	ENSMMUG00000023076	95342	DGKH	diacylglycerol kinase eta
cffDNA	GD45	OvC	17	30801543	30802301	759	9	0.716912	4.47536	0.00571356	0.689214	Hypermethylated	23	No	No	No	Yes	Distal Intergenic	ENSMMUG00000053191	32896
cffDNA	GD45	OvC	5	19072907	19073846	940	6	-0.838932	-4.47497	0.00571974	0.689214	Hypomethylated	-27	No	No	No	Yes	Distal Intergenic	ENSMMUG00000057366	-16706	LOC114678639	U6 spliceosomal RNA
cffDNA	GD45	OvC	10	14280427	14282199	1773	19	0.491776	4.47311	0.00574546	0.689214	Hypermethylated	16	No	No	No	Yes	Intron	ENSMMUG00000018855	3732	CYTH4	cytohesin 4
cffDNA	GD45	OvC	12	94635882	94636370	489	9	-0.624993	-4.47294	0.00574752	0.689214	Hypomethylated	-20	No	No	No	Yes	Distal Intergenic	ENSMMUG00000000190	-54913	KLF7	Kruppel like factor 7
cffDNA	GD45	OvC	19	3231841	3234621	2781	26	0.493735	4.47245	0.00575266	0.689214	Hypermethylated	16	No	No	No	Yes	Intron	ENSMMUG00000003439	35765	NFIC	nuclear factor I C
cffDNA	GD45	OvC	7	168218979	168220118	1140	11	0.732145	4.47199	0.00575781	0.689214	Hypermethylated	23	No	No	No	Yes	Intron	ENSMMUG00000045298	33941
cffDNA	GD45	OvC	6	37662306	37662794	489	12	0.655294	4.4719	0.00575883	0.689214	Hypermethylated	21	No	No	No	Yes	Distal Intergenic	ENSMMUG00000018963	29005	GDNF	glial cell derived neurotrophic factor
cffDNA	GD45	OvC	6	177137058	177139490	2433	8	-0.767562	-4.47189	0.00575986	0.689214	Hypomethylated	-24	No	Yes	Yes	No	Promoter	ENSMMUG00000012371	1500	MAML1	mastermind like transcriptional coactivator 1
cffDNA	GD45	OvC	2	119958861	119960155	1295	11	-0.611982	-4.47135	0.00576707	0.689214	Hypomethylated	-19	No	No	No	Yes	Promoter	ENSMMUG00000012780	490	C2H3orf49	chromosome 2 C3orf49 homolog
cffDNA	GD45	OvC	18	58949823	58951416	1594	10	0.729522	4.47039	0.00578353	0.689214	Hypermethylated	23	No	No	No	Yes	Intron	ENSMMUG00000021478	4764	RIOK3	RIO kinase 3
cffDNA	GD45	OvC	14	92335355	92335637	283	6	0.940802	4.47012	0.00578764	0.689214	Hypermethylated	30	No	No	No	Yes	Distal Intergenic	ENSMMUG00000061185	-179497
cffDNA	GD45	OvC	9	125068481	125068567	87	5	-0.984544	-4.46948	0.00579588	0.689214	Hypomethylated	-31	No	No	No	Yes	3' UTR	ENSMMUG00000015216	146194	FAM53B	family with sequence similarity 53 member B
cffDNA	GD45	OvC	20	70712043	70712369	327	6	0.751342	4.46898	0.00580205	0.689214	Hypermethylated	24	No	No	No	Yes	Intron	ENSMMUG00000020114	1065875	CDH13	cadherin 13
cffDNA	GD45	OvC	9	133463152	133463687	536	9	-0.871937	-4.46883	0.00580205	0.689214	Hypomethylated	-28	No	Yes	Yes	No	Distal Intergenic	ENSMMUG00000057148	16839
cffDNA	GD45	OvC	10	38512594	38513505	912	9	-0.79402	-4.46844	0.00581028	0.689214	Hypomethylated	-25	No	No	No	Yes	Distal Intergenic	ENSMMUG00000061398	369104
cffDNA	GD45	OvC	6	47878383	47879187	805	7	0.807218	4.4677	0.00581748	0.689214	Hypermethylated	26	No	No	No	Yes	Distal Intergenic	ENSMMUG00000016149	709735	EMB	embigin
cffDNA	GD45	OvC	16	8785369	8786157	789	5	0.982196	4.46708	0.00582571	0.689214	Hypermethylated	31	No	No	Yes	Yes	Distal Intergenic	ENSMMUG00000055290	-3713	NTN1	netrin 1
cffDNA	GD45	OvC	12	48046974	48048269	1296	6	-0.804892	-4.46684	0.00583086	0.689214	Hypomethylated	-26	No	No	No	Yes	Distal Intergenic	ENSMMUG00000055970	-15564
cffDNA	GD45	OvC	3	4332792	4335267	2476	21	0.452926	4.46619	0.00584115	0.689214	Hypermethylated	14	No	Yes	Yes	No	3' UTR	ENSMMUG00000064839	3960	TFF2	trefoil factor 2
cffDNA	GD45	OvC	7	27598801	27601426	2626	20	0.40114	4.4658	0.00584732	0.689214	Hypermethylated	13	No	No	No	Yes	Exon	ENSMMUG00000002553	19141	CYP19A1	cytochrome P450, family 19, subfamily A, polypeptide 1
cffDNA	GD45	OvC	9	48689762	48691709	1948	15	0.6222	4.46557	0.00584938	0.689214	Hypermethylated	20	No	No	No	Yes	Distal Intergenic	ENSMMUG00000013836	-7072	WDFY4	WDFY family member 4
cffDNA	GD45	OvC	6	174139087	174139270	184	8	0.629051	4.46543	0.00585144	0.689214	Hypermethylated	20	No	Yes	No	No	Distal Intergenic	ENSMMUG00000000144	32410	TSPAN17	tetraspanin 17
cffDNA	GD45	OvC	10	57863302	57865193	1892	16	0.573822	4.46537	0.00585144	0.689214	Hypermethylated	18	No	No	No	Yes	Intron	ENSMMUG00000004313	508178	PLCB1	phospholipase C beta 1
cffDNA	GD45	OvC	6	44998957	45001010	2054	9	0.636094	4.46524	0.00585247	0.689214	Hypermethylated	20	No	No	No	Yes	Distal Intergenic	ENSMMUG00000016180	60719	MRPS30	mitochondrial ribosomal protein S30
cffDNA	GD45	OvC	3	100938595	100939268	674	6	-0.783139	-4.4637	0.00586893	0.68961	Hypomethylated	-25	No	No	No	Yes	Distal Intergenic	ENSMMUG00000039167	-81604	ETV1	ETS variant transcription factor 1
cffDNA	GD45	OvC	13	19539018	19539588	571	7	-0.740949	-4.46289	0.00587819	0.68961	Hypomethylated	-24	No	No	No	Yes	Distal Intergenic	ENSMMUG00000003523	-369987	RMND5A	required for meiotic nuclear division 5 homolog A
cffDNA	GD45	OvC	16	18280037	18281120	1084	10	-0.571389	-4.46215	0.00588951	0.68961	Hypomethylated	-18	No	No	No	Yes	Distal Intergenic	ENSMMUG00000053675	-23263
cffDNA	GD45	OvC	1	191077138	191079919	2782	9	-0.797198	-4.46163	0.00589568	0.68961	Hypomethylated	-25	No	No	No	Yes	Intron	ENSMMUG00000002741	612711	CSMD2	CUB and Sushi multiple domains 2
cffDNA	GD45	OvC	11	98472396	98473424	1029	9	-0.650791	-4.46157	0.00589568	0.68961	Hypomethylated	-21	No	No	No	Yes	Intron	ENSMMUG00000022404	43791	APAF1	apoptotic peptidase activating factor 1
cffDNA	GD45	OvC	4	165204605	165205543	939	9	-0.696167	-4.46065	0.00591009	0.68961	Hypomethylated	-22	No	No	No	Yes	Intron	ENSMMUG00000004964	124179	CDYL	chromodomain Y like
cffDNA	GD45	OvC	1	103155033	103155635	603	14	0.706261	4.46057	0.00591009	0.68961	Hypermethylated	22	No	No	No	Yes	Promoter	ENSMMUG00000049415	-2321
cffDNA	GD45	OvC	4	157190230	157191673	1444	6	0.79374	4.45991	0.00591523	0.68961	Hypermethylated	25	No	No	No	Yes	Intron	ENSMMUG00000020040	92618	PHACTR1	phosphatase and actin regulator 1
cffDNA	GD45	OvC	11	86260179	86260845	667	5	-0.820466	-4.45914	0.00592552	0.68961	Hypomethylated	-26	No	No	No	Yes	Distal Intergenic	ENSMMUG00000051151	146060	MIR3059	microRNA mir-3059
cffDNA	GD45	OvC	1	181343596	181344236	641	5	0.968757	4.4588	0.00592963	0.68961	Hypermethylated	31	No	No	No	Yes	Distal Intergenic	ENSMMUG00000049986	-32515	FAM183A	family with sequence similarity 183 member A
cffDNA	GD45	OvC	19	10290729	10291414	686	6	1.11759	4.45878	0.00592963	0.68961	Hypermethylated	36	No	Yes	No	No	Promoter	ENSMMUG00000046883	-800	ATG4D	autophagy related 4D cysteine peptidase
cffDNA	GD45	OvC	1	170728596	170729391	796	8	-0.702773	-4.45826	0.00593684	0.68961	Hypomethylated	-22	No	No	No	Yes	Promoter	ENSMMUG00000037336	141	LOC114675021	U7 small nuclear RNA
cffDNA	GD45	OvC	12	103690077	103690988	912	12	0.711627	4.45748	0.00594404	0.68961	Hypermethylated	23	No	No	No	Yes	Intron	ENSMMUG00000020824	51868	MARCHF4	membrane associated ring-CH-type finger 4
cffDNA	GD45	OvC	10	88440393	88440738	346	5	0.709602	4.45727	0.00594816	0.68961	Hypermethylated	23	No	No	No	Yes	Intron	ENSMMUG00000013035	81815
cffDNA	GD45	OvC	5	136751924	136752646	723	13	-0.668036	-4.45553	0.00598211	0.692779	Hypomethylated	-21	No	No	No	Yes	Distal Intergenic	ENSMMUG00000055862	-11992
cffDNA	GD45	OvC	12	16986022	16987435	1414	5	-1.1989	-4.45505	0.00599137	0.693083	Hypomethylated	-38	No	No	No	Yes	Distal Intergenic	ENSMMUG00000062179	-94806
cffDNA	GD45	OvC	15	51192619	51194430	1812	7	0.822822	4.454	0.00600783	0.693994	Hypermethylated	26	No	No	No	Yes	Distal Intergenic	ENSMMUG00000051154	-38398
cffDNA	GD45	OvC	4	73706864	73707669	806	5	0.669907	4.45349	0.00601915	0.693994	Hypermethylated	21	No	Yes	Yes	No	Promoter	ENSMMUG00000054940	2364
cffDNA	GD45	OvC	16	69845674	69846264	591	8	0.831596	4.45348	0.00601915	0.693994	Hypermethylated	26	No	No	No	Yes	Intron	ENSMMUG00000019970	118060	SDK2	sidekick cell adhesion molecule 2
cffDNA	GD45	OvC	5	150559495	150559709	215	11	-0.815475	-4.45293	0.00603047	0.694375	Hypomethylated	-26	No	Yes	No	No	Promoter	ENSMMUG00000018493	-2136	FHDC1	FH2 domain containing 1
cffDNA	GD45	OvC	10	68397251	68398172	922	6	0.782472	4.45152	0.00605825	0.694375	Hypermethylated	25	No	No	No	Yes	Distal Intergenic	ENSMMUG00000042013	-8857	BPIFA4	BPI fold containing family A, member 4
cffDNA	GD45	OvC	6	78713029	78716222	3194	22	0.511493	4.45049	0.00607265	0.694375	Hypermethylated	16	No	No	No	Yes	Distal Intergenic	ENSMMUG00000003577	-25313	ATG10	autophagy related 10
cffDNA	GD45	OvC	20	9447547	9448442	896	7	0.948593	4.45031	0.00607471	0.694375	Hypermethylated	30	No	No	No	Yes	Distal Intergenic	ENSMMUG00000052084	38616
cffDNA	GD45	OvC	11	80822666	80825653	2988	14	0.669343	4.44946	0.00608809	0.694375	Hypermethylated	21	No	No	No	Yes	Intron	ENSMMUG00000013800	195893	ACSS3	acyl-CoA synthetase short chain family member 3
cffDNA	GD45	OvC	6	140093752	140094010	259	5	-0.935435	-4.44935	0.00608912	0.694375	Hypomethylated	-30	No	No	No	Yes	5' UTR	ENSMMUG00000057828	12162	FGF1	fibroblast growth factor 1
cffDNA	GD45	OvC	1	167602198	167603203	1006	8	-0.708913	-4.44915	0.00609323	0.694375	Hypomethylated	-23	No	No	No	Yes	Distal Intergenic	ENSMMUG00000010408	-5915	FYB2	FYN binding protein 2
cffDNA	GD45	OvC	4	144528068	144528133	66	5	0.612875	4.44862	0.00610146	0.694375	Hypermethylated	20	No	No	No	Yes	Intron	ENSMMUG00000002573	189318	CARMIL1	capping protein regulator and myosin 1 linker 1
cffDNA	GD45	OvC	10	4110278	4111804	1527	15	0.664613	4.44837	0.00610455	0.694375	Hypermethylated	21	No	No	No	Yes	Exon	ENSMMUG00000059395	162174
cffDNA	GD45	OvC	14	28384893	28386231	1339	9	-0.676918	-4.44816	0.00610867	0.694375	Hypomethylated	-22	No	No	No	Yes	Distal Intergenic	ENSMMUG00000053876	-41934
cffDNA	GD45	OvC	3	66387194	66390838	3645	18	-0.57759	-4.44679	0.00612616	0.694375	Hypomethylated	-18	No	No	No	Yes	Intron	ENSMMUG00000058125	27498
cffDNA	GD45	OvC	12	56063547	56064927	1381	7	-0.874399	-4.44646	0.00613027	0.694375	Hypomethylated	-28	No	No	No	Yes	Exon	ENSMMUG00000013832	104457	ABCB11	ATP binding cassette subfamily B member 11
cffDNA	GD45	OvC	9	6913458	6915920	2463	12	0.545696	4.44637	0.0061313	0.694375	Hypermethylated	17	No	No	No	Yes	Exon	ENSMMUG00000013180	65569	TASOR2	transcription activation suppressor family member 2
cffDNA	GD45	OvC	11	46692107	46696343	4237	25	-0.461378	-4.446	0.00613645	0.694375	Hypomethylated	-15	No	No	No	Yes	Distal Intergenic	ENSMMUG00000002203	-30264	PCED1B	PC-esterase domain containing 1B
cffDNA	GD45	OvC	14	124196535	124197315	781	6	-0.911492	-4.44581	0.0061385	0.694375	Hypomethylated	-29	No	No	No	Yes	Intron	ENSMMUG00000020197	206321	NTM	neurotrimin
cffDNA	GD45	OvC	19	15120220	15121351	1132	11	0.710374	4.44522	0.00614776	0.694375	Hypermethylated	23	No	No	No	Yes	Promoter	ENSMMUG00000016996	-1124	CYP4F22	cytochrome P450, family 4, subfamily F, polypeptide 22
cffDNA	GD45	OvC	13	100465194	100466409	1216	13	-0.463296	-4.44512	0.00614776	0.694375	Hypomethylated	-15	No	No	No	Yes	Distal Intergenic	ENSMMUG00000063262	-25603
cffDNA	GD45	OvC	15	35133606	35134675	1070	12	0.578341	4.44463	0.00615291	0.694375	Hypermethylated	18	No	No	No	Yes	Distal Intergenic	ENSMMUG00000064163	-31255
cffDNA	GD45	OvC	4	16013927	16016180	2254	14	-0.511604	-4.44454	0.00615291	0.694375	Hypomethylated	-16	No	No	No	Yes	Distal Intergenic	ENSMMUG00000002159	25688
cffDNA	GD45	OvC	12	72271385	72272891	1507	6	0.870252	4.44323	0.00616834	0.694375	Hypermethylated	28	No	No	No	Yes	Distal Intergenic	ENSMMUG00000012423	344178	ZNF804A	zinc finger protein 804A
cffDNA	GD45	OvC	X	43139789	43140731	943	13	-0.538386	-4.4425	0.00618069	0.694375	Hypomethylated	-17	No	No	No	Yes	Distal Intergenic	ENSMMUG00000056191	174771	LOC701858	homeobox protein NANOG pseudogene
cffDNA	GD45	OvC	14	30087613	30089891	2279	11	0.717002	4.44228	0.00618481	0.694375	Hypermethylated	23	No	No	No	Yes	Intron	ENSMMUG00000004329	40279	SLC1A2	solute carrier family 1 member 2
cffDNA	GD45	OvC	16	56611383	56613207	1825	12	-0.684943	-4.4421	0.00618686	0.694375	Hypomethylated	-22	No	No	No	Yes	Distal Intergenic	ENSMMUG00000060570	16575
cffDNA	GD45	OvC	9	59383057	59385327	2271	19	0.446973	4.44188	0.00619098	0.694375	Hypermethylated	14	No	No	No	Yes	Distal Intergenic	ENSMMUG00000025617	82639	LOC114670200	small nucleolar RNA SNORA71
cffDNA	GD45	OvC	14	94931349	94932952	1604	11	-0.577184	-4.4416	0.00619201	0.694375	Hypomethylated	-18	No	No	No	Yes	Distal Intergenic	ENSMMUG00000011835	-63521	TRPC6	transient receptor potential cation channel subfamily C member 6
cffDNA	GD45	OvC	7	67658412	67660123	1712	10	-0.669935	-4.44129	0.00619509	0.694375	Hypomethylated	-21	No	No	No	Yes	Exon	ENSMMUG00000043001	47406	MFGE8	milk fat globule EGF and factor V/VIII domain containing
cffDNA	GD45	OvC	X	21541889	21544214	2326	16	-0.623238	-4.44061	0.00620641	0.694689	Hypomethylated	-20	No	No	No	Yes	Distal Intergenic	ENSMMUG00000057558	-21347	SMPX	small muscle protein X-linked
cffDNA	GD45	OvC	5	43971074	43971924	851	6	0.790718	4.4399	0.00621773	0.694689	Hypermethylated	25	No	No	No	Yes	Exon	ENSMMUG00000009270	18727	GUF1	GUF1 homolog, GTPase
cffDNA	GD45	OvC	X	16722451	16723326	876	6	0.845636	4.43947	0.00622493	0.694689	Hypermethylated	27	No	No	No	Yes	Exon	ENSMMUG00000010598	79294	REPS2	RALBP1 associated Eps domain containing 2
cffDNA	GD45	OvC	6	2578592	2578772	181	8	0.754847	4.43901	0.00623111	0.694689	Hypermethylated	24	No	No	No	Yes	Distal Intergenic	ENSMMUG00000063015	-82324
cffDNA	GD45	OvC	14	124219968	124221400	1433	8	-0.743791	-4.43897	0.00623111	0.694689	Hypomethylated	-24	No	No	No	Yes	Intron	ENSMMUG00000020197	229754	NTM	neurotrimin
cffDNA	GD45	OvC	11	44225467	44228172	2706	10	0.749872	4.43818	0.00624654	0.695668	Hypermethylated	24	No	No	No	Yes	Intron	ENSMMUG00000017279	110062	NELL2	neural EGFL like 2
cffDNA	GD45	OvC	2	29777860	29779156	1297	10	-0.619698	-4.43601	0.00628049	0.698705	Hypomethylated	-20	No	No	No	Yes	Distal Intergenic	ENSMMUG00000023776	-184817	TBC1D5	TBC1 domain family member 5
cffDNA	GD45	OvC	3	94363934	94364665	732	8	-0.698789	-4.43455	0.00631033	0.699896	Hypomethylated	-22	No	No	No	Yes	Intron	ENSMMUG00000007821	59245	ABCB5	ATP binding cassette subfamily B member 5
cffDNA	GD45	OvC	3	104701472	104702907	1436	5	0.898713	4.43413	0.00631856	0.699896	Hypermethylated	29	No	No	No	Yes	Distal Intergenic	ENSMMUG00000058372	123782
cffDNA	GD45	OvC	1	220661379	220663351	1973	14	-0.5363	-4.43411	0.00631856	0.699896	Hypomethylated	-17	No	No	No	Yes	Exon	ENSMMUG00000015173	60224	CEP104	centrosomal protein 104
cffDNA	GD45	OvC	20	38195633	38195682	50	5	1.01902	4.4326	0.00635149	0.699896	Hypermethylated	32	No	No	No	Yes	Distal Intergenic	ENSMMUG00000017200	54973	SALL1	spalt like transcription factor 1
cffDNA	GD45	OvC	19	11856113	11856384	272	14	-0.883443	-4.43221	0.00635869	0.699896	Hypomethylated	-28	No	No	Yes	No	Promoter	ENSMMUG00000014351	37	ZNF136	zinc finger protein 136
cffDNA	GD45	OvC	18	3113018	3113367	350	6	0.925474	4.4322	0.00635972	0.699896	Hypermethylated	29	No	No	No	Yes	Intron	ENSMMUG00000011329	131267	ZNF236	zinc finger protein 236
cffDNA	GD45	OvC	7	83861253	83862908	1656	10	0.730356	4.4314	0.00637001	0.699896	Hypermethylated	23	No	No	No	Yes	Promoter	ENSMMUG00000054116	0
cffDNA	GD45	OvC	18	16905220	16905699	480	6	0.837197	4.43014	0.0063803	0.699896	Hypermethylated	27	No	No	No	Yes	Intron	ENSMMUG00000059194	113131	BCL2	BCL2 apoptosis regulator
cffDNA	GD45	OvC	4	4000464	4001110	647	5	-0.967602	-4.42962	0.00638441	0.699896	Hypomethylated	-31	No	No	No	Yes	Intron	ENSMMUG00000005670	150504	RPS6KA2	ribosomal protein S6 kinase A2
cffDNA	GD45	OvC	11	97789504	97791180	1677	7	-0.922495	-4.42954	0.0063875	0.699896	Hypomethylated	-29	No	No	No	Yes	Distal Intergenic	ENSMMUG00000051436	-196747
cffDNA	GD45	OvC	2	116967333	116968668	1336	9	0.597978	4.42954	0.0063875	0.699896	Hypermethylated	19	No	No	No	Yes	Distal Intergenic	ENSMMUG00000063860	-54914
cffDNA	GD45	OvC	14	70168595	70169107	513	7	0.822067	4.42897	0.00640088	0.699896	Hypermethylated	26	No	Yes	No	No	5' UTR	ENSMMUG00000018174	32820	CAPN5	calpain 5
cffDNA	GD45	OvC	12	577859	578272	414	5	-1.32577	-4.42892	0.00640191	0.699896	Hypomethylated	-42	No	No	No	Yes	Intron	ENSMMUG00000063693	4137	LOC100427803	uncharacterized LOC100427803
cffDNA	GD45	OvC	5	63871534	63872939	1406	12	0.708755	4.42892	0.00640191	0.699896	Hypermethylated	23	No	No	No	Yes	Distal Intergenic	ENSMMUG00000047324	-21653
cffDNA	GD45	OvC	1	125525946	125528273	2328	11	-0.618409	-4.42891	0.00640191	0.699896	Hypomethylated	-20	No	No	No	Yes	Distal Intergenic	ENSMMUG00000008515	-58558	SNX7	sorting nexin 7
cffDNA	GD45	OvC	2	144531454	144532889	1436	12	0.581699	4.42822	0.00640911	0.699896	Hypermethylated	19	No	No	No	Yes	Intron	ENSMMUG00000001342	144949	IQSEC1	IQ motif and Sec7 domain ArfGEF 1
cffDNA	GD45	OvC	14	9804083	9804214	132	5	-0.789894	-4.42798	0.00641014	0.699896	Hypomethylated	-25	No	No	Yes	No	Intron	ENSMMUG00000022598	6310	RASGRP2	RAS guanyl releasing protein 2
cffDNA	GD45	OvC	5	88868432	88869425	994	5	0.927177	4.42788	0.00641322	0.699896	Hypermethylated	30	No	No	No	Yes	Intron	ENSMMUG00000009652	181823	CCSER1	coiled-coil serine rich protein 1
cffDNA	GD45	OvC	6	110665117	110666878	1762	17	-0.468859	-4.42744	0.00641837	0.699896	Hypomethylated	-15	No	No	No	Yes	Intron	ENSMMUG00000013557	343567	MCC	MCC regulator of WNT signaling pathway
cffDNA	GD45	OvC	4	2831675	2831737	63	8	-0.716888	-4.42679	0.00642866	0.699896	Hypomethylated	-23	Yes	No	No	No	Promoter	ENSMMUG00000064719	-67
cffDNA	GD45	OvC	6	167630309	167631208	900	15	-0.500183	-4.42645	0.00643174	0.699896	Hypomethylated	-16	No	No	No	Yes	Promoter	ENSMMUG00000051086	-2035
cffDNA	GD45	OvC	15	80741952	80742328	377	8	0.651435	4.42579	0.00644615	0.700734	Hypermethylated	21	No	No	No	Yes	Distal Intergenic	ENSMMUG00000000802	241451	RFX3	regulatory factor X3
cffDNA	GD45	OvC	5	149630125	149631206	1082	8	-0.660378	-4.42278	0.00648936	0.70175	Hypomethylated	-21	No	No	No	Yes	Distal Intergenic	ENSMMUG00000058834	-38668
cffDNA	GD45	OvC	15	20728099	20728305	207	8	0.527467	4.4221	0.00649965	0.70175	Hypermethylated	17	No	No	No	Yes	Intron	ENSMMUG00000014477	113103	TTLL11	tubulin tyrosine ligase like 11
cffDNA	GD45	OvC	9	85499832	85501217	1386	14	0.583592	4.42182	0.00650377	0.70175	Hypermethylated	19	No	No	No	Yes	Intron	ENSMMUG00000060444	7173
cffDNA	GD45	OvC	6	63615137	63617833	2697	18	-0.465596	-4.42094	0.00651303	0.70175	Hypomethylated	-15	No	No	No	Yes	Distal Intergenic	ENSMMUG00000051169	-4320
cffDNA	GD45	OvC	9	8664126	8664442	317	6	0.757031	4.42077	0.00651406	0.70175	Hypermethylated	24	No	No	No	Yes	Distal Intergenic	ENSMMUG00000061403	-6585
cffDNA	GD45	OvC	2	107296607	107297760	1154	11	0.637423	4.42036	0.00651817	0.70175	Hypermethylated	20	No	No	No	Yes	Intron	ENSMMUG00000004273	491354	DOCK3	dedicator of cytokinesis 3
cffDNA	GD45	OvC	12	12362867	12363808	942	7	0.82216	4.41987	0.00652846	0.70175	Hypermethylated	26	No	No	No	Yes	Distal Intergenic	ENSMMUG00000052247	82094
cffDNA	GD45	OvC	6	119053321	119054166	846	6	0.778638	4.41963	0.00653258	0.70175	Hypermethylated	25	No	No	No	Yes	Promoter	ENSMMUG00000058863	2643
cffDNA	GD45	OvC	18	42966728	42967936	1209	6	-0.749708	-4.41846	0.00655419	0.70175	Hypomethylated	-24	No	No	No	Yes	Distal Intergenic	ENSMMUG00000036999	142024	LOC114673952	U6 spliceosomal RNA
cffDNA	GD45	OvC	9	129362601	129363087	487	8	-0.699167	-4.41837	0.00655419	0.70175	Hypomethylated	-22	No	No	No	Yes	Intron	ENSMMUG00000050933	32189
cffDNA	GD45	OvC	3	64933302	64934281	980	10	0.759915	4.41779	0.00655933	0.70175	Hypermethylated	24	No	No	No	Yes	Intron	ENSMMUG00000000504	40027	IKZF1	IKAROS family zinc finger 1
cffDNA	GD45	OvC	7	37303278	37303919	642	10	-0.613668	-4.41752	0.00656139	0.70175	Hypomethylated	-20	No	No	No	Yes	Distal Intergenic	ENSMMUG00000058446	-64274
cffDNA	GD45	OvC	2	126784897	126785480	584	5	0.997509	4.4174	0.00656242	0.70175	Hypermethylated	32	No	No	No	Yes	Distal Intergenic	ENSMMUG00000027395	-105739	LOC114676487	U6 spliceosomal RNA
cffDNA	GD45	OvC	1	150865905	150868731	2827	9	0.700251	4.41689	0.00656962	0.70175	Hypermethylated	22	No	No	No	Yes	Distal Intergenic	ENSMMUG00000059676	60070
cffDNA	GD45	OvC	11	101557819	101558607	789	12	-0.400447	-4.41656	0.00657374	0.70175	Hypomethylated	-13	No	No	No	Yes	Exon	ENSMMUG00000012562	64015	GNPTAB	N-acetylglucosamine-1-phosphate transferase subunits alpha and beta
cffDNA	GD45	OvC	1	41472357	41473347	991	6	-0.620486	-4.41644	0.00657374	0.70175	Hypomethylated	-20	No	No	No	Yes	Distal Intergenic	ENSMMUG00000027803	-48052
cffDNA	GD45	OvC	6	142735287	142735865	579	5	0.85585	4.41585	0.00658094	0.70175	Hypermethylated	27	No	No	No	Yes	Intron	ENSMMUG00000052021	112517
cffDNA	GD45	OvC	20	74051581	74054526	2946	16	-0.509812	-4.41571	0.006583	0.70175	Hypomethylated	-16	No	No	No	Yes	Distal Intergenic	ENSMMUG00000054493	-19938
cffDNA	GD45	OvC	7	37496045	37497113	1069	8	0.780702	4.4157	0.006583	0.70175	Hypermethylated	25	No	No	No	Yes	Distal Intergenic	ENSMMUG00000061387	-71495
cffDNA	GD45	OvC	17	2471358	2473015	1658	7	0.688794	4.41517	0.00659328	0.701995	Hypermethylated	22	No	No	No	Yes	Distal Intergenic	ENSMMUG00000062382	-362170
cffDNA	GD45	OvC	12	102622354	102622578	225	6	0.808057	4.41479	0.00660049	0.701995	Hypermethylated	26	No	No	No	Yes	Distal Intergenic	ENSMMUG00000063438	-56113	LOC114671658	small nucleolar RNA U13
cffDNA	GD45	OvC	7	46040156	46041456	1301	7	-0.786632	-4.41366	0.00661901	0.701995	Hypomethylated	-25	No	No	No	Yes	Intron	ENSMMUG00000014886	20393	PAQR5	progestin and adipoQ receptor family member 5
cffDNA	GD45	OvC	14	75963925	75966683	2759	16	-0.529306	-4.41268	0.00663444	0.701995	Hypomethylated	-17	No	No	No	Yes	Distal Intergenic	ENSMMUG00000063392	-49369	LOC114672563	small nucleolar RNA U13
cffDNA	GD45	OvC	9	25334456	25339145	4690	26	-0.407154	-4.41225	0.00664267	0.701995	Hypomethylated	-13	No	No	No	Yes	Intron	ENSMMUG00000008376	428190	KIAA1217	KIAA1217
cffDNA	GD45	OvC	13	106093466	106094081	616	11	0.883785	4.41223	0.00664267	0.701995	Hypermethylated	28	No	No	No	Yes	Promoter	ENSMMUG00000050038	1856
cffDNA	GD45	OvC	4	75372556	75374920	2365	9	-0.76658	-4.41206	0.0066437	0.701995	Hypomethylated	-24	No	No	No	Yes	Promoter	ENSMMUG00000063638	803
cffDNA	GD45	OvC	3	26322756	26323811	1056	7	-1.00323	-4.41153	0.00665193	0.701995	Hypomethylated	-32	No	No	No	Yes	Distal Intergenic	ENSMMUG00000035981	-86128	LOC114677305	U2 spliceosomal RNA
cffDNA	GD45	OvC	8	133917074	133919227	2154	17	-0.547758	-4.41126	0.00665502	0.701995	Hypomethylated	-17	No	No	No	Yes	Distal Intergenic	ENSMMUG00000033180	8085	LOC114680505	small nucleolar RNA SNORA40
cffDNA	GD45	OvC	2	22728831	22730243	1413	15	-0.577481	-4.41124	0.00665502	0.701995	Hypomethylated	-18	No	No	No	Yes	Distal Intergenic	ENSMMUG00000037957	88747
cffDNA	GD45	OvC	11	131388561	131388961	401	5	0.909362	4.41107	0.00665914	0.701995	Hypermethylated	29	No	No	No	Yes	Distal Intergenic	ENSMMUG00000052182	85680
cffDNA	GD45	OvC	8	70347629	70349710	2082	10	0.617631	4.41032	0.00666737	0.702155	Hypermethylated	20	No	No	No	Yes	Intron	ENSMMUG00000008783	65820	SLCO5A1	solute carrier organic anion transporter family member 5A1
cffDNA	GD45	OvC	11	126438131	126439017	887	15	0.591694	4.4094	0.00668897	0.702393	Hypermethylated	19	No	No	No	Yes	Distal Intergenic	ENSMMUG00000058840	108770
cffDNA	GD45	OvC	5	180457225	180458925	1701	7	0.822978	4.40889	0.0066972	0.702393	Hypermethylated	26	No	No	No	Yes	Intron	ENSMMUG00000015748	45681	WWC2	WW and C2 domain containing 2
cffDNA	GD45	OvC	9	62783745	62783881	137	5	0.853526	4.40854	0.00670029	0.702393	Hypermethylated	27	No	No	No	Yes	Intron	ENSMMUG00000023488	178274	KAT6B	lysine acetyltransferase 6B
cffDNA	GD45	OvC	4	6927775	6932311	4537	24	-0.41814	-4.40811	0.00670852	0.702393	Hypomethylated	-13	No	No	No	Yes	Distal Intergenic	ENSMMUG00000043286	-6420
cffDNA	GD45	OvC	2	25480446	25482534	2089	15	0.595804	4.40782	0.00671264	0.702393	Hypermethylated	19	No	No	No	Yes	Distal Intergenic	ENSMMUG00000060567	123678
cffDNA	GD45	OvC	1	131350793	131351183	391	6	0.725235	4.40724	0.00672396	0.702393	Hypermethylated	23	No	No	Yes	No	Promoter	ENSMMUG00000005072	-2731	RPL5	ribosomal protein L5
cffDNA	GD45	OvC	16	64351193	64353151	1959	10	-0.645626	-4.40682	0.0067291	0.702393	Hypomethylated	-21	No	No	No	Yes	Intron	ENSMMUG00000009734	129332	BPTF	bromodomain PHD finger transcription factor
cffDNA	GD45	OvC	12	98375192	98377364	2173	10	-0.555089	-4.40677	0.00673116	0.702393	Hypomethylated	-18	No	No	No	Yes	Distal Intergenic	ENSMMUG00000059604	145977
cffDNA	GD45	OvC	11	85993687	85998056	4370	16	0.615112	4.40657	0.00673425	0.702393	Hypermethylated	20	No	No	No	Yes	Distal Intergenic	ENSMMUG00000056953	94062
cffDNA	GD45	OvC	17	89353272	89354215	944	10	0.752476	4.40648	0.00673733	0.702393	Hypermethylated	24	No	No	No	Yes	Intron	ENSMMUG00000030627	72930	FAM155A	family with sequence similarity 155 member A
cffDNA	GD45	OvC	12	126516089	126516534	446	18	-0.749907	-4.40598	0.00674351	0.702393	Hypomethylated	-24	No	Yes	No	No	Intron	ENSMMUG00000006077	283954	HDAC4	histone deacetylase 4
cffDNA	GD45	OvC	6	167691182	167691839	658	11	-0.53597	-4.40515	0.00676306	0.702445	Hypomethylated	-17	No	No	No	Yes	Promoter	ENSMMUG00000014126	0	LCP2	lymphocyte cytosolic protein 2
cffDNA	GD45	OvC	11	89463230	89464876	1647	5	-0.833699	-4.40501	0.00676408	0.702445	Hypomethylated	-27	No	No	No	Yes	Distal Intergenic	ENSMMUG00000036818	4806	LOC114671155	U6 spliceosomal RNA
cffDNA	GD45	OvC	1	144580247	144582170	1924	11	0.607373	4.40317	0.00679598	0.702445	Hypermethylated	19	No	No	No	Yes	Distal Intergenic	ENSMMUG00000025711	28967	LOC114675110	small nucleolar RNA SNORA32
cffDNA	GD45	OvC	8	105695723	105697739	2017	11	-0.728894	-4.40309	0.00679598	0.702445	Hypomethylated	-23	No	No	No	Yes	Intron	ENSMMUG00000007721	198445	ZFPM2	zinc finger protein, FOG family member 2
cffDNA	GD45	OvC	4	13171460	13171631	172	5	0.79634	4.40286	0.00679804	0.702445	Hypermethylated	25	No	No	No	Yes	Intron	ENSMMUG00000020537	154590	AK9	adenylate kinase 9
cffDNA	GD45	OvC	11	6100709	6102931	2223	12	-0.690386	-4.40235	0.00680627	0.702445	Hypomethylated	-22	No	No	No	Yes	Exon	ENSMMUG00000022893	152509	ANO2	anoctamin 2
cffDNA	GD45	OvC	2	96750355	96751048	694	16	0.632909	4.40225	0.0068073	0.702445	Hypermethylated	20	No	No	No	Yes	Distal Intergenic	ENSMMUG00000050991	-129081
cffDNA	GD45	OvC	12	115458159	115459080	922	8	0.76068	4.40222	0.0068073	0.702445	Hypermethylated	24	No	No	No	Yes	Exon	ENSMMUG00000013254	165371	SPHKAP	SPHK1 interactor, AKAP domain containing
cffDNA	GD45	OvC	10	61535545	61536974	1430	15	-0.558908	-4.40188	0.00681039	0.702445	Hypomethylated	-18	No	No	No	Yes	Intron	ENSMMUG00000020005	61908	SLC23A2	solute carrier family 23 member 2
cffDNA	GD45	OvC	15	86857494	86859807	2314	10	-0.67409	-4.40078	0.00683199	0.702445	Hypomethylated	-21	No	Yes	Yes	No	Distal Intergenic	ENSMMUG00000059909	207749
cffDNA	GD45	OvC	X	44040348	44040726	379	7	0.636423	4.40074	0.00683302	0.702445	Hypermethylated	20	No	No	No	Yes	Distal Intergenic	ENSMMUG00000018001	-146141	NDP	norrin cystine knot growth factor NDP
cffDNA	GD45	OvC	6	140617735	140618324	590	7	0.795693	4.39966	0.00685463	0.702445	Hypermethylated	25	No	No	No	Yes	Intron	ENSMMUG00000000419	438480	ARHGAP26	Rho GTPase activating protein 26
cffDNA	GD45	OvC	14	21178890	21179310	421	7	0.965321	4.39945	0.00685874	0.702445	Hypermethylated	31	No	No	No	Yes	Intron	ENSMMUG00000019268	4488	CD82	CD82 molecule
cffDNA	GD45	OvC	X	27683166	27683893	728	7	0.793565	4.39942	0.00685874	0.702445	Hypermethylated	25	No	No	Yes	Yes	Promoter	ENSMMUG00000050066	1743	LOC705164	melanoma-associated antigen B10
cffDNA	GD45	OvC	11	20818447	20818757	311	6	0.779814	4.39928	0.00686183	0.702445	Hypermethylated	25	No	No	No	Yes	Distal Intergenic	ENSMMUG00000058287	-5720
cffDNA	GD45	OvC	9	95857629	95858117	489	13	0.897483	4.39917	0.00686492	0.702445	Hypermethylated	29	No	No	No	Yes	Exon	ENSMMUG00000004818	128256	SORBS1	sorbin and SH3 domain containing 1
cffDNA	GD45	OvC	10	13725963	13726031	69	5	1.11602	4.39917	0.00686492	0.702445	Hypermethylated	36	No	Yes	No	No	Promoter	ENSMMUG00000053113	2509	GALR3	galanin receptor 3
cffDNA	GD45	OvC	7	158890643	158890889	247	6	0.830151	4.39913	0.00686492	0.702445	Hypermethylated	26	No	No	No	Yes	Distal Intergenic	ENSMMUG00000003443	-99467	VRK1	VRK serine/threonine kinase 1
cffDNA	GD45	OvC	16	78626266	78626888	623	14	0.62744	4.39787	0.0068855	0.703385	Hypermethylated	20	No	No	No	Yes	Exon	ENSMMUG00000052600	4436
cffDNA	GD45	OvC	1	136915147	136915425	279	6	0.600508	4.3977	0.00688755	0.703385	Hypermethylated	19	No	No	No	Yes	Distal Intergenic	ENSMMUG00000059697	-19833
cffDNA	GD45	OvC	4	157460196	157461074	879	9	0.693196	4.39672	0.00690916	0.703466	Hypermethylated	22	No	No	No	Yes	Distal Intergenic	ENSMMUG00000055472	-173089
cffDNA	GD45	OvC	2	113313551	113313998	448	6	0.948952	4.39638	0.00691636	0.703466	Hypermethylated	30	No	No	No	Yes	Intron	ENSMMUG00000016602	7826	IL17RD	interleukin 17 receptor D
cffDNA	GD45	OvC	15	49767033	49767883	851	5	1.03756	4.39637	0.00691636	0.703466	Hypermethylated	33	No	No	No	Yes	Intron	ENSMMUG00000020773	25448	FAM219A	family with sequence similarity 219 member A
cffDNA	GD45	OvC	11	66955951	66957551	1601	9	-0.69304	-4.39585	0.00692562	0.703466	Hypomethylated	-22	No	No	No	Yes	Distal Intergenic	ENSMMUG00000049638	98326
cffDNA	GD45	OvC	18	1299804	1300396	593	7	0.897444	4.39539	0.00692871	0.703466	Hypermethylated	29	No	No	No	Yes	Distal Intergenic	ENSMMUG00000051913	43615
cffDNA	GD45	OvC	3	183894286	183894871	586	15	-0.655576	-4.39535	0.00692871	0.703466	Hypomethylated	-21	No	Yes	Yes	No	Intron	ENSMMUG00000022806	645403	PTPRN2	protein tyrosine phosphatase receptor type N2
cffDNA	GD45	OvC	X	115954049	115957112	3064	12	0.719203	4.39378	0.00695752	0.704595	Hypermethylated	23	No	No	No	Yes	Promoter	ENSMMUG00000017669	0	SEPTIN6	septin 6
cffDNA	GD45	OvC	12	59738093	59741906	3814	17	-0.502775	-4.39366	0.00695958	0.704595	Hypomethylated	-16	No	No	No	Yes	Distal Intergenic	ENSMMUG00000061038	-22627
cffDNA	GD45	OvC	17	46727176	46727943	768	11	0.764288	4.39347	0.00696266	0.704595	Hypermethylated	24	No	No	No	Yes	Distal Intergenic	ENSMMUG00000048209	-365709
cffDNA	GD45	OvC	6	138769529	138770386	858	12	-0.833843	-4.39321	0.00696678	0.704595	Hypomethylated	-27	No	Yes	No	No	Promoter	ENSMMUG00000021963	0
cffDNA	GD45	OvC	15	110630215	110631298	1084	12	0.62449	4.39242	0.00698427	0.705416	Hypermethylated	20	No	No	No	Yes	Promoter	ENSMMUG00000050773	-229
cffDNA	GD45	OvC	1	170243032	170243145	114	5	-1.05427	-4.39224	0.00698839	0.705416	Hypomethylated	-34	No	No	No	Yes	3' UTR	ENSMMUG00000015949	28666	CYB5RL	cytochrome b5 reductase-like
cffDNA	GD45	OvC	20	69724857	69725054	198	8	0.814147	4.39089	0.00701205	0.7069	Hypermethylated	26	No	No	No	Yes	Intron	ENSMMUG00000020114	78689	CDH13	cadherin 13
cffDNA	GD45	OvC	3	44664082	44664540	459	7	-0.674606	-4.39032	0.00702337	0.7069	Hypomethylated	-21	No	No	No	Yes	Distal Intergenic	ENSMMUG00000057993	7190	UPK3BL2	uroplakin 3B like 2
cffDNA	GD45	OvC	18	58529425	58529969	545	11	0.528515	4.3902	0.00702337	0.7069	Hypermethylated	17	No	No	No	Yes	Intron	ENSMMUG00000004321	193949	LAMA3	laminin subunit alpha 3
cffDNA	GD45	OvC	2	190387019	190388314	1296	5	0.740218	4.38948	0.0070316	0.707048	Hypermethylated	24	No	No	No	Yes	Intron	ENSMMUG00000015877	157589	GBE1	1,4-alpha-glucan branching enzyme 1
cffDNA	GD45	OvC	1	155846713	155846983	271	6	0.973541	4.38864	0.00705115	0.708333	Hypermethylated	31	No	No	No	Yes	Distal Intergenic	ENSMMUG00000017766	-80590	DEPDC1	DEP domain containing 1
cffDNA	GD45	OvC	11	117658008	117658663	656	7	0.808237	4.38691	0.00707276	0.709821	Hypermethylated	26	No	No	No	Yes	Intron	ENSMMUG00000005421	50609	KSR2	kinase suppressor of ras 2
cffDNA	GD45	OvC	17	12200804	12201566	763	5	0.862178	4.38642	0.00708099	0.709966	Hypermethylated	27	No	No	No	Yes	Intron	ENSMMUG00000017052	163182	STARD13	StAR related lipid transfer domain containing 13
cffDNA	GD45	OvC	9	62752710	62755031	2322	16	-0.617429	-4.38572	0.00708922	0.71011	Hypomethylated	-20	No	No	No	Yes	3' UTR	ENSMMUG00000020221	34403	DUSP29	dual specificity phosphatase 29
cffDNA	GD45	OvC	1	210924076	210926348	2273	10	-0.749393	-4.3851	0.00709642	0.710152	Hypomethylated	-24	No	No	No	Yes	Distal Intergenic	ENSMMUG00000032868	117696	LOC114674953	U6 spliceosomal RNA
cffDNA	GD45	OvC	5	165633603	165635501	1899	13	-0.460537	-4.38431	0.00711289	0.710434	Hypomethylated	-15	No	No	No	Yes	Exon	ENSMMUG00000001880	40433	DDX60	DExD/H-box helicase 60
cffDNA	GD45	OvC	5	27556569	27559898	3330	14	-0.60587	-4.38374	0.00712112	0.710434	Hypomethylated	-19	No	No	No	Yes	Distal Intergenic	ENSMMUG00000052076	78793
cffDNA	GD45	OvC	10	35806698	35806975	278	6	0.784635	4.38236	0.00714272	0.710434	Hypermethylated	25	No	No	Yes	No	Promoter	ENSMMUG00000006668	-2985	LOC707215	tubulin alpha-3 chain
cffDNA	GD45	OvC	8	5231115	5231689	575	7	0.985351	4.38165	0.0071561	0.710434	Hypermethylated	31	No	No	No	Yes	Intron	ENSMMUG00000023475	501375	CSMD1	CUB and Sushi multiple domains 1
cffDNA	GD45	OvC	X	71989060	71989742	683	6	0.780117	4.38165	0.0071561	0.710434	Hypermethylated	25	No	No	No	Yes	Distal Intergenic	ENSMMUG00000050332	-27402
cffDNA	GD45	OvC	13	63502265	63504520	2256	9	-0.697612	-4.38131	0.00716022	0.710434	Hypomethylated	-22	No	No	No	Yes	Promoter	ENSMMUG00000063171	-137
cffDNA	GD45	OvC	1	7950114	7950546	433	6	0.95796	4.38077	0.00717565	0.710434	Hypermethylated	30	No	No	No	Yes	Intron	ENSMMUG00000010729	226809	RGS7	regulator of G protein signaling 7
cffDNA	GD45	OvC	1	160618464	160620293	1830	7	0.661671	4.38055	0.00717874	0.710434	Hypermethylated	21	No	No	No	Yes	Intron	ENSMMUG00000004668	74729	ROR1	receptor tyrosine kinase like orphan receptor 1
cffDNA	GD45	OvC	20	71312498	71313055	558	5	0.92843	4.3804	0.00718182	0.710434	Hypermethylated	30	No	No	No	Yes	Intron	ENSMMUG00000004442	18297	WFDC1	WAP four-disulfide core domain 1
cffDNA	GD45	OvC	12	16175784	16178165	2382	9	0.755347	4.38022	0.00718491	0.710434	Hypermethylated	24	No	No	No	Yes	Intron	ENSMMUG00000021403	542206	DPP10	dipeptidyl peptidase like 10
cffDNA	GD45	OvC	16	63332979	63333293	315	6	0.701435	4.37997	0.00719005	0.710434	Hypermethylated	22	No	No	No	Yes	Distal Intergenic	ENSMMUG00000060082	-5628	CACNG4	calcium voltage-gated channel auxiliary subunit gamma 4
cffDNA	GD45	OvC	19	1468185	1468493	309	5	0.865527	4.37952	0.00719623	0.710434	Hypermethylated	28	No	No	No	Yes	Distal Intergenic	ENSMMUG00000009017	-13457	TCF3	transcription factor 3
cffDNA	GD45	OvC	14	3711034	3711584	551	8	0.816789	4.37834	0.00721578	0.710434	Hypermethylated	26	No	No	No	Yes	Intron	ENSMMUG00000019736	32074	SHANK2	SH3 and multiple ankyrin repeat domains 2
cffDNA	GD45	OvC	20	44421197	44421865	669	5	-0.828861	-4.37811	0.00722195	0.710434	Hypomethylated	-26	No	No	No	Yes	Exon	ENSMMUG00000013492	13317	PSME3IP1	proteasome activator subunit 3 interacting protein 1
cffDNA	GD45	OvC	9	121405745	121406700	956	14	0.6367	4.37772	0.00722812	0.710434	Hypermethylated	20	No	No	Yes	Yes	3' UTR	ENSMMUG00000001118	57901	WDR11	WD repeat domain 11
cffDNA	GD45	OvC	9	94344955	94347545	2591	9	-0.668389	-4.37759	0.00723018	0.710434	Hypomethylated	-21	No	No	No	Yes	Intron	ENSMMUG00000001608	200893	PLCE1	phospholipase C epsilon 1
cffDNA	GD45	OvC	18	3890490	3890821	332	11	0.621693	4.37742	0.00723224	0.710434	Hypermethylated	20	No	No	No	Yes	Distal Intergenic	ENSMMUG00000055340	110313
cffDNA	GD45	OvC	12	16429285	16430870	1586	11	0.742528	4.37656	0.00723738	0.710434	Hypermethylated	24	No	No	No	Yes	Intron	ENSMMUG00000021403	289501	DPP10	dipeptidyl peptidase like 10
cffDNA	GD45	OvC	12	35709933	35711224	1292	8	-0.915994	-4.37638	0.00723944	0.710434	Hypomethylated	-29	No	No	No	Yes	Distal Intergenic	ENSMMUG00000054591	-8188
cffDNA	GD45	OvC	1	36442635	36445580	2946	19	-0.396434	-4.37597	0.00724459	0.710434	Hypomethylated	-13	No	No	No	Yes	Distal Intergenic	ENSMMUG00000006262	-13548	ABL2	ABL proto-oncogene 2, non-receptor tyrosine kinase
cffDNA	GD45	OvC	14	22736731	22738175	1445	8	0.743945	4.37588	0.00724562	0.710434	Hypermethylated	24	No	No	No	Yes	Distal Intergenic	ENSMMUG00000053160	-44581
cffDNA	GD45	OvC	8	49881470	49882957	1488	7	0.791578	4.37583	0.0072487	0.710434	Hypermethylated	25	No	No	No	Yes	Distal Intergenic	ENSMMUG00000062518	115625
cffDNA	GD45	OvC	1	6400732	6401316	585	6	0.771507	4.37451	0.00726825	0.710737	Hypermethylated	25	No	No	No	Yes	Distal Intergenic	ENSMMUG00000053960	-40276
cffDNA	GD45	OvC	6	149241234	149242167	934	7	0.685084	4.37415	0.00727545	0.710737	Hypermethylated	22	No	No	No	Yes	Distal Intergenic	ENSMMUG00000014701	-8881	G3BP1	G3BP stress granule assembly factor 1
cffDNA	GD45	OvC	2	130434973	130437783	2811	15	0.65823	4.37341	0.00728883	0.710737	Hypermethylated	21	No	No	No	Yes	Intron	ENSMMUG00000021241	290091	CNTN3	contactin 3
cffDNA	GD45	OvC	11	56460885	56462497	1613	5	1.04088	4.37262	0.00730529	0.710737	Hypermethylated	33	No	No	No	Yes	Promoter	ENSMMUG00000057714	1995	SDR9C7	short chain dehydrogenase/reductase family 9C member 7
cffDNA	GD45	OvC	8	52747185	52748149	965	7	0.754161	4.37189	0.00732381	0.710737	Hypermethylated	24	No	No	No	Yes	Intron	ENSMMUG00000008439	71060	ST18	ST18 C2H2C-type zinc finger transcription factor
cffDNA	GD45	OvC	18	5619794	5620178	385	10	-0.662278	-4.37068	0.00734336	0.710737	Hypomethylated	-21	No	No	No	Yes	Distal Intergenic	ENSMMUG00000015702	70190	DIPK1C	divergent protein kinase domain 1C
cffDNA	GD45	OvC	17	27858372	27858806	435	9	-0.553653	-4.36951	0.00736085	0.710737	Hypomethylated	-18	No	No	No	Yes	Promoter	ENSMMUG00000013472	0	CAB39L	calcium binding protein 39 like
cffDNA	GD45	OvC	18	14658140	14661182	3043	10	0.600564	4.36895	0.00736806	0.710737	Hypermethylated	19	No	No	No	Yes	Distal Intergenic	ENSMMUG00000049389	-30851
cffDNA	GD45	OvC	18	50939700	50940512	813	6	0.848765	4.36808	0.0073804	0.710737	Hypermethylated	27	No	No	No	Yes	3' UTR	ENSMMUG00000052277	25444	TTR	transthyretin
cffDNA	GD45	OvC	1	141703312	141704347	1036	5	-0.907577	-4.3675	0.00739069	0.710737	Hypomethylated	-29	No	No	No	Yes	Distal Intergenic	ENSMMUG00000057326	461933
cffDNA	GD45	OvC	9	109411149	109411741	593	6	-1.0911	-4.36678	0.00740098	0.710737	Hypomethylated	-35	No	No	No	Yes	Distal Intergenic	ENSMMUG00000060010	99790
cffDNA	GD45	OvC	4	166534931	166537696	2766	19	0.472034	4.36555	0.00741847	0.710737	Hypermethylated	15	No	No	No	Yes	Distal Intergenic	ENSMMUG00000055641	-32209
cffDNA	GD45	OvC	3	36953030	36953659	630	6	0.705	4.36542	0.00742362	0.710737	Hypermethylated	22	No	No	No	Yes	Intron	ENSMMUG00000019724	534551	SDK1	sidekick cell adhesion molecule 1
cffDNA	GD45	OvC	4	775067	775160	94	8	1.02388	4.36491	0.00743288	0.710737	Hypermethylated	33	No	No	No	Yes	Distal Intergenic	ENSMMUG00000056293	-21645
cffDNA	GD45	OvC	3	84256580	84257754	1175	5	0.95188	4.36491	0.00743288	0.710737	Hypermethylated	30	No	No	No	Yes	Intron	ENSMMUG00000011761	99344	MINDY4	MINDY lysine 48 deubiquitinase 4
cffDNA	GD45	OvC	5	22850716	22851885	1170	12	-0.689463	-4.36463	0.00743494	0.710737	Hypomethylated	-22	No	No	No	Yes	Distal Intergenic	ENSMMUG00000001844	-10244	PPARGC1A	PPARG coactivator 1 alpha
cffDNA	GD45	OvC	9	127826800	127827113	314	8	0.816253	4.36388	0.00745551	0.710737	Hypermethylated	26	No	No	No	Yes	Intron	ENSMMUG00000018547	425106	DOCK1	dedicator of cytokinesis 1
cffDNA	GD45	OvC	16	16108207	16109074	868	6	-0.852035	-4.36386	0.00745551	0.710737	Hypomethylated	-27	No	No	No	Yes	Intron	ENSMMUG00000030296	65957	PIGL	phosphatidylinositol glycan anchor biosynthesis class L
cffDNA	GD45	OvC	7	117996939	117998602	1664	14	-0.570588	-4.36378	0.00745551	0.710737	Hypomethylated	-18	No	No	No	Yes	Promoter	ENSMMUG00000065222	0
cffDNA	GD45	OvC	2	86261971	86262122	152	5	0.874939	4.36338	0.00746375	0.710737	Hypermethylated	28	No	No	No	Yes	Distal Intergenic	ENSMMUG00000012104	-34850	DNAJC19	DnaJ heat shock protein family (Hsp40) member C19
cffDNA	GD45	OvC	11	27115007	27115524	518	8	0.700784	4.36328	0.00746375	0.710737	Hypermethylated	22	No	No	No	Yes	Intron	ENSMMUG00000053657	22593
cffDNA	GD45	OvC	2	25270468	25274497	4030	15	0.63468	4.36304	0.00746478	0.710737	Hypermethylated	20	No	No	No	Yes	Distal Intergenic	ENSMMUG00000060567	331715
cffDNA	GD45	OvC	17	31270103	31272614	2512	22	0.500721	4.36237	0.00747095	0.710737	Hypermethylated	16	No	No	No	Yes	Distal Intergenic	ENSMMUG00000059854	-28604
cffDNA	GD45	OvC	13	100452186	100452387	202	5	0.820405	4.36234	0.00747095	0.710737	Hypermethylated	26	No	No	No	Yes	Exon	ENSMMUG00000064148	42964
cffDNA	GD45	OvC	9	374215	375377	1163	6	-0.794156	-4.36221	0.00747198	0.710737	Hypomethylated	-25	No	No	No	Yes	Distal Intergenic	ENSMMUG00000061025	196199
cffDNA	GD45	OvC	10	54333783	54334967	1185	6	-0.714174	-4.36219	0.00747301	0.710737	Hypomethylated	-23	No	No	No	Yes	Distal Intergenic	ENSMMUG00000057059	-97710
cffDNA	GD45	OvC	5	53644598	53646989	2392	7	-0.904617	-4.36177	0.00747712	0.710737	Hypomethylated	-29	No	Yes	Yes	No	Intron	ENSMMUG00000003333	3130	ANTXR2	ANTXR cell adhesion molecule 2
cffDNA	GD45	OvC	6	171251747	171253127	1381	15	-0.644718	-4.36145	0.00748227	0.710737	Hypomethylated	-21	No	No	No	Yes	Promoter	ENSMMUG00000054793	0
cffDNA	GD45	OvC	18	52302813	52306733	3921	13	0.624594	4.36082	0.00749256	0.710737	Hypermethylated	20	No	No	No	Yes	Intron	ENSMMUG00000063743	35620
cffDNA	GD45	OvC	17	5497977	5498220	244	9	-0.534537	-4.36056	0.00749976	0.710737	Hypomethylated	-17	No	Yes	No	No	Promoter	ENSMMUG00000062341	1464	SHISA2	shisa family member 2
cffDNA	GD45	OvC	X	111557563	111557624	62	5	-1.1861	-4.36011	0.00750696	0.710737	Hypomethylated	-38	No	No	No	Yes	Distal Intergenic	ENSMMUG00000035145	-5371	LOC114675186	U6 spliceosomal RNA
cffDNA	GD45	OvC	13	51074718	51076185	1468	9	0.7442	4.35929	0.00751725	0.710737	Hypermethylated	24	No	No	No	Yes	Intron	ENSMMUG00000053511	191463
cffDNA	GD45	OvC	3	11138322	11139473	1152	8	0.704195	4.35879	0.00752548	0.710737	Hypermethylated	22	No	No	No	Yes	Distal Intergenic	ENSMMUG00000055247	-72976
cffDNA	GD45	OvC	4	111947859	111949826	1968	13	0.547162	4.35874	0.00752548	0.710737	Hypermethylated	17	No	No	No	Yes	Distal Intergenic	ENSMMUG00000029598	-230937	LOC712987	60S ribosomal protein L21-like
cffDNA	GD45	OvC	8	9775650	9777360	1711	10	-0.742943	-4.35866	0.00752651	0.710737	Hypomethylated	-24	No	No	No	Yes	Intron	ENSMMUG00000010180	99658	SOX7	SRY-box transcription factor 7
cffDNA	GD45	OvC	7	157237819	157237917	99	5	-0.831873	-4.35848	0.00752754	0.710737	Hypomethylated	-26	No	No	No	Yes	Intron	ENSMMUG00000054379	78910
cffDNA	GD45	OvC	2	55635686	55636024	339	8	0.58784	4.35842	0.00752857	0.710737	Hypermethylated	19	No	No	No	Yes	Distal Intergenic	ENSMMUG00000043243	23585	LOC114676286	uncharacterized LOC114676286
cffDNA	GD45	OvC	4	82217509	82218392	884	10	0.732328	4.3584	0.00752857	0.710737	Hypermethylated	23	No	No	No	Yes	Intron	ENSMMUG00000037890	25823
cffDNA	GD45	OvC	4	14842116	14843711	1596	14	-0.540169	-4.3579	0.00753474	0.710737	Hypomethylated	-17	No	No	No	Yes	Intron	ENSMMUG00000021534	110059	SLC16A10	solute carrier family 16 member 10
cffDNA	GD45	OvC	3	166460594	166461254	661	9	-0.778565	-4.35765	0.0075368	0.710737	Hypomethylated	-25	No	No	No	Yes	Intron	ENSMMUG00000004224	20143	PARP12	poly(ADP-ribose) polymerase family member 12
cffDNA	GD45	OvC	9	23355320	23356455	1136	11	-0.593231	-4.35755	0.00753989	0.710737	Hypomethylated	-19	No	Yes	No	No	Intron	ENSMMUG00000000881	7505	COMMD3	COMM domain containing 3
cffDNA	GD45	OvC	20	76024948	76025594	647	6	0.935956	4.35701	0.00754915	0.710737	Hypermethylated	30	Yes	Yes	No	No	Promoter	ENSMMUG00000063614	1030
cffDNA	GD45	OvC	13	99939686	99941082	1397	12	0.448314	4.35531	0.00758104	0.710737	Hypermethylated	14	No	No	No	Yes	Intron	ENSMMUG00000021036	12085	KIDINS220	kinase D interacting substrate 220
cffDNA	GD45	OvC	6	70762109	70762476	368	13	0.698136	4.35506	0.00758722	0.710737	Hypermethylated	22	No	No	No	Yes	Exon	ENSMMUG00000017897	281517	ARHGEF28	Rho guanine nucleotide exchange factor 28
cffDNA	GD45	OvC	4	7574236	7574877	642	10	-0.636284	-4.35471	0.00759442	0.710737	Hypomethylated	-20	No	No	No	Yes	Intron	ENSMMUG00000020412	454833	PACRG	parkin coregulated
cffDNA	GD45	OvC	6	38341012	38343181	2170	16	-0.610218	-4.35433	0.00759956	0.710737	Hypomethylated	-19	No	No	No	Yes	Exon	ENSMMUG00000007386	106317	LIFR	LIF receptor subunit alpha
cffDNA	GD45	OvC	17	59378125	59379966	1842	11	0.650597	4.3539	0.00760882	0.710737	Hypermethylated	21	No	No	No	Yes	Intron	ENSMMUG00000000048	24049	SCEL	sciellin
cffDNA	GD45	OvC	13	53167437	53169043	1607	6	0.794708	4.35298	0.00763146	0.710737	Hypermethylated	25	No	No	No	Yes	Distal Intergenic	ENSMMUG00000035808	-16519	LOC114671991	U6 spliceosomal RNA
cffDNA	GD45	OvC	9	12858628	12859038	411	10	-0.73289	-4.35286	0.00763352	0.710737	Hypomethylated	-23	No	No	No	Yes	Distal Intergenic	ENSMMUG00000061804	-15810	ECHDC3	enoyl-CoA hydratase domain containing 3
cffDNA	GD45	OvC	8	26885871	26886133	263	6	0.91002	4.35271	0.00763455	0.710737	Hypermethylated	29	No	No	No	Yes	Intron	ENSMMUG00000012718	108753	DPYSL2	dihydropyrimidinase like 2
cffDNA	GD45	OvC	2	169295555	169297109	1555	11	0.661397	4.35255	0.00763763	0.710737	Hypermethylated	21	No	No	No	Yes	Distal Intergenic	ENSMMUG00000056502	46839
cffDNA	GD45	OvC	15	68634182	68635825	1644	13	0.516645	4.35233	0.00764072	0.710737	Hypermethylated	16	No	No	No	Yes	Distal Intergenic	ENSMMUG00000052909	-25756
cffDNA	GD45	OvC	1	134135144	134136233	1090	7	0.788259	4.35163	0.00765821	0.710737	Hypermethylated	25	No	No	No	Yes	Distal Intergenic	ENSMMUG00000051646	19849
cffDNA	GD45	OvC	2	146875231	146876594	1364	10	0.785144	4.34954	0.00769319	0.710737	Hypermethylated	25	No	Yes	Yes	No	Intron	ENSMMUG00000012737	3101	PLXND1	plexin D1
cffDNA	GD45	OvC	10	70836120	70836741	622	6	0.820776	4.34952	0.00769422	0.710737	Hypermethylated	26	No	No	No	Yes	Distal Intergenic	ENSMMUG00000020959	-5298	SPAG4	sperm associated antigen 4
cffDNA	GD45	OvC	11	93993713	93994368	656	11	0.817496	4.3495	0.00769422	0.710737	Hypermethylated	26	Yes	Yes	No	No	Exon	ENSMMUG00000018237	37284	PLXNC1	plexin C1
cffDNA	GD45	OvC	6	1446196	1447205	1010	15	-0.899388	-4.34935	0.00769731	0.710737	Hypomethylated	-29	Yes	Yes	No	No	Intron	ENSMMUG00000005199	19109	LPCAT1	lysophosphatidylcholine acyltransferase 1
cffDNA	GD45	OvC	6	106699350	106702064	2715	22	0.485626	4.34796	0.00771789	0.710737	Hypermethylated	15	No	No	No	Yes	Distal Intergenic	ENSMMUG00000012353	152019	PJA2	praja ring finger ubiquitin ligase 2
cffDNA	GD45	OvC	6	32932179	32934079	1901	7	-0.799395	-4.34757	0.00773024	0.710737	Hypomethylated	-25	No	No	No	Yes	Distal Intergenic	ENSMMUG00000013366	90246	NPR3	natriuretic peptide receptor 3
cffDNA	GD45	OvC	6	6041990	6042051	62	5	-0.846022	-4.34729	0.00773641	0.710737	Hypomethylated	-27	No	No	No	Yes	Distal Intergenic	ENSMMUG00000051644	251750	MED10	mediator complex subunit 10
cffDNA	GD45	OvC	17	92993907	92994319	413	6	0.705086	4.34593	0.00777654	0.710737	Hypermethylated	22	No	No	No	Yes	Distal Intergenic	ENSMMUG00000062099	-90947
cffDNA	GD45	OvC	2	75466137	75468847	2711	11	0.709236	4.34584	0.00777859	0.710737	Hypermethylated	23	No	No	No	Yes	Intron	ENSMMUG00000013987	34317	SLC7A14	solute carrier family 7 member 14
cffDNA	GD45	OvC	3	37671366	37672263	898	8	0.63914	4.34578	0.00777859	0.710737	Hypermethylated	20	No	No	No	Yes	Distal Intergenic	ENSMMUG00000059943	-27653
cffDNA	GD45	OvC	10	34319805	34320583	779	7	-0.741722	-4.34545	0.00778477	0.710737	Hypomethylated	-24	No	No	No	Yes	Intron	ENSMMUG00000021476	56906	BCL2L13	BCL2 like 13
cffDNA	GD45	OvC	10	34959087	34960125	1039	6	-0.768185	-4.34518	0.00779094	0.710737	Hypomethylated	-24	No	No	No	Yes	Intron	ENSMMUG00000022222	8260	IL17RA	interleukin 17 receptor A
cffDNA	GD45	OvC	7	47514751	47515200	450	8	-0.742604	-4.34517	0.00779197	0.710737	Hypomethylated	-24	No	No	No	Yes	Distal Intergenic	ENSMMUG00000058411	-4379
cffDNA	GD45	OvC	18	37709155	37710609	1455	7	-0.894219	-4.34497	0.007793	0.710737	Hypomethylated	-28	No	No	No	Yes	Intron	ENSMMUG00000004997	43222	SETBP1	SET binding protein 1
cffDNA	GD45	OvC	5	21793607	21794418	812	6	0.890555	4.34493	0.007793	0.710737	Hypermethylated	28	No	No	No	Yes	Distal Intergenic	ENSMMUG00000055695	-45272	LOC114678572	small nucleolar RNA SNORA5
cffDNA	GD45	OvC	1	199272099	199272979	881	9	-0.73138	-4.34485	0.007793	0.710737	Hypomethylated	-23	No	Yes	Yes	No	Promoter	ENSMMUG00000051142	-1752	LDLRAP1	low density lipoprotein receptor adaptor protein 1
cffDNA	GD45	OvC	11	23155608	23156807	1200	9	-0.651744	-4.34428	0.00780226	0.710737	Hypomethylated	-21	No	Yes	No	No	Promoter	ENSMMUG00000056014	-434	KCNJ8	potassium inwardly rectifying channel subfamily J member 8
cffDNA	GD45	OvC	3	167441961	167442804	844	10	-0.538373	-4.34384	0.00781152	0.710737	Hypomethylated	-17	No	No	No	Yes	Distal Intergenic	ENSMMUG00000035157	-5474	LOC114677316	U4 spliceosomal RNA
cffDNA	GD45	OvC	18	11928212	11929225	1014	7	-0.689239	-4.34357	0.00781461	0.710737	Hypomethylated	-22	No	No	No	Yes	Distal Intergenic	ENSMMUG00000054572	-515060
cffDNA	GD45	OvC	X	14574796	14575942	1147	5	-0.95091	-4.3433	0.00781975	0.710737	Hypomethylated	-30	No	No	No	Yes	Exon	ENSMMUG00000017842	21062	MOSPD2	motile sperm domain containing 2
cffDNA	GD45	OvC	X	119790055	119790698	644	8	0.872587	4.34309	0.00782284	0.710737	Hypermethylated	28	No	No	No	Yes	Distal Intergenic	ENSMMUG00000003745	131587	THOC2	THO complex 2
cffDNA	GD45	OvC	18	1780866	1781125	260	8	0.587132	4.34298	0.0078249	0.710737	Hypermethylated	19	No	No	No	Yes	Distal Intergenic	ENSMMUG00000047360	26450
cffDNA	GD45	OvC	5	102211793	102212985	1193	5	1.01285	4.34294	0.00782592	0.710737	Hypermethylated	32	No	No	No	Yes	Intron	ENSMMUG00000053827	18180
cffDNA	GD45	OvC	6	33824531	33826921	2391	12	-0.651272	-4.34282	0.00782901	0.710737	Hypomethylated	-21	No	No	No	Yes	Intron	ENSMMUG00000016226	198135	ADAMTS12	ADAM metallopeptidase with thrombospondin type 1 motif 12
cffDNA	GD45	OvC	4	129706216	129707272	1057	8	0.721796	4.34265	0.00783004	0.710737	Hypermethylated	23	No	No	No	Yes	Intron	ENSMMUG00000013651	48475	KIF6	kinesin family member 6
cffDNA	GD45	OvC	19	31729251	31730442	1192	5	0.601734	4.34231	0.00783313	0.710737	Hypermethylated	19	No	No	No	Yes	Distal Intergenic	ENSMMUG00000010840	-74314	ZNF507	zinc finger protein 507
cffDNA	GD45	OvC	5	50920889	50922209	1321	8	-0.557508	-4.34224	0.00783313	0.710737	Hypomethylated	-18	No	No	No	Yes	Intron	ENSMMUG00000052743	16711	SCD5	stearoyl-CoA desaturase 5
cffDNA	GD45	OvC	2	164721443	164723292	1850	7	-0.768739	-4.34221	0.00783313	0.710737	Hypomethylated	-24	No	No	No	Yes	Distal Intergenic	ENSMMUG00000000688	-90728	CD96	CD96 molecule
cffDNA	GD45	OvC	3	184433499	184433892	394	13	0.665833	4.34202	0.00783416	0.710737	Hypermethylated	21	No	No	No	Yes	Intron	ENSMMUG00000022806	106382	PTPRN2	protein tyrosine phosphatase receptor type N2
cffDNA	GD45	OvC	1	46104180	46106034	1855	10	0.69662	4.34182	0.00783724	0.710737	Hypermethylated	22	No	No	Yes	Yes	Distal Intergenic	ENSMMUG00000062668	222427	LOC114674904	U6 spliceosomal RNA
cffDNA	GD45	OvC	6	158927519	158929564	2046	14	-0.596125	-4.34169	0.00784033	0.710737	Hypomethylated	-19	No	No	No	Yes	Intron	ENSMMUG00000018044	6670	GABRB2	gamma-aminobutyric acid type A receptor subunit beta2
cffDNA	GD45	OvC	X	22364705	22366357	1653	7	-0.863838	-4.34059	0.00785268	0.710737	Hypomethylated	-27	No	No	No	Yes	Distal Intergenic	ENSMMUG00000060753	56238	LOC114675154	U6 spliceosomal RNA
cffDNA	GD45	OvC	6	130281837	130282800	964	6	-0.716485	-4.34042	0.0078537	0.710737	Hypomethylated	-23	No	No	No	Yes	Promoter	ENSMMUG00000049608	-1059	LOC114679130	U7 small nuclear RNA
cffDNA	GD45	OvC	8	77837713	77838284	572	5	0.754754	4.33916	0.00786708	0.710737	Hypermethylated	24	No	No	No	Yes	Distal Intergenic	ENSMMUG00000051490	-33203
cffDNA	GD45	OvC	13	41428445	41429250	806	7	0.644293	4.33893	0.00787223	0.710737	Hypermethylated	21	No	No	No	Yes	Distal Intergenic	ENSMMUG00000049443	-19443
cffDNA	GD45	OvC	8	73124449	73124897	449	5	0.864864	4.33868	0.00787325	0.710737	Hypermethylated	28	No	No	No	Yes	Intron	ENSMMUG00000013770	77954	KCNB2	potassium voltage-gated channel subfamily B member 2
cffDNA	GD45	OvC	1	199224039	199225160	1122	6	0.666863	4.3381	0.00789177	0.710737	Hypermethylated	21	No	No	No	Yes	Promoter	ENSMMUG00000064534	0
cffDNA	GD45	OvC	3	143160981	143162547	1567	6	0.701435	4.33741	0.00790206	0.710737	Hypermethylated	22	No	Yes	Yes	No	Promoter	ENSMMUG00000021722	0	ST7	suppression of tumorigenicity 7
cffDNA	GD45	OvC	8	78738875	78740145	1271	5	0.964981	4.3366	0.00791235	0.710737	Hypermethylated	31	No	No	No	Yes	Intron	ENSMMUG00000059425	118863
cffDNA	GD45	OvC	8	30592487	30594153	1667	8	0.769855	4.33656	0.00791235	0.710737	Hypermethylated	25	No	No	No	Yes	Distal Intergenic	ENSMMUG00000018428	24247
cffDNA	GD45	OvC	5	24011125	24012034	910	13	0.525925	4.3365	0.00791441	0.710737	Hypermethylated	17	No	No	No	Yes	Distal Intergenic	ENSMMUG00000060440	-30117	LGI2	leucine rich repeat LGI family member 2
cffDNA	GD45	OvC	5	151644100	151644520	421	7	0.741423	4.33644	0.00791544	0.710737	Hypermethylated	24	No	No	No	Yes	Exon	ENSMMUG00000057060	67649
cffDNA	GD45	OvC	17	75007678	75009064	1387	7	-0.821316	-4.33635	0.0079175	0.710737	Hypomethylated	-26	No	No	No	Yes	Intron	ENSMMUG00000062954	9622
cffDNA	GD45	OvC	14	24006562	24007851	1290	7	0.822941	4.33627	0.0079175	0.710737	Hypermethylated	26	No	No	No	Yes	Distal Intergenic	ENSMMUG00000051145	-15342
cffDNA	GD45	OvC	11	15962775	15963105	331	5	-1.05496	-4.33568	0.00792676	0.710737	Hypomethylated	-34	No	No	No	Yes	Intron	ENSMMUG00000003665	9199	PLBD1	phospholipase B domain containing 1
cffDNA	GD45	OvC	1	124347456	124348875	1420	9	0.61595	4.33494	0.00794425	0.710737	Hypermethylated	20	No	No	No	Yes	Distal Intergenic	ENSMMUG00000050215	8029
cffDNA	GD45	OvC	9	117609542	117611233	1692	12	-0.593905	-4.33493	0.00794425	0.710737	Hypomethylated	-19	No	Yes	No	No	Promoter	ENSMMUG00000059146	1451	VAX1	ventral anterior homeobox 1
cffDNA	GD45	OvC	5	806132	806710	579	7	0.777203	4.33444	0.00795042	0.710737	Hypermethylated	25	No	No	Yes	No	Intron	ENSMMUG00000005016	26956	CPLX1	complexin 1
cffDNA	GD45	OvC	6	29390057	29392619	2563	11	-0.680111	-4.3338	0.0079638	0.710737	Hypomethylated	-22	No	No	No	Yes	Distal Intergenic	ENSMMUG00000040329	499362
cffDNA	GD45	OvC	3	31272949	31274507	1559	7	-0.814259	-4.33344	0.00797203	0.710737	Hypomethylated	-26	No	No	No	Yes	Distal Intergenic	ENSMMUG00000052195	6473	LOC106997316	heterogeneous nuclear ribonucleoprotein C pseudogene
cffDNA	GD45	OvC	7	89470360	89470805	446	7	0.731393	4.33329	0.00797306	0.710737	Hypermethylated	23	No	No	No	Yes	Distal Intergenic	ENSMMUG00000062624	664545
cffDNA	GD45	OvC	8	16082923	16084601	1679	9	0.686231	4.33321	0.00797409	0.710737	Hypermethylated	22	No	No	No	Yes	Distal Intergenic	ENSMMUG00000064351	-31626
cffDNA	GD45	OvC	4	77707114	77707966	853	7	0.748503	4.33285	0.00798026	0.710737	Hypermethylated	24	No	No	No	Yes	Distal Intergenic	ENSMMUG00000050610	-5852
cffDNA	GD45	OvC	14	53149089	53150093	1005	15	-0.56555	-4.3327	0.00798335	0.710737	Hypomethylated	-18	No	No	No	Yes	Intron	ENSMMUG00000020956	102938	PARVA	parvin alpha
cffDNA	GD45	OvC	6	109866387	109869245	2859	18	-0.570964	-4.33238	0.00799055	0.710737	Hypomethylated	-18	No	No	No	Yes	Distal Intergenic	ENSMMUG00000012192	-53028	EPB41L4A	erythrocyte membrane protein band 4.1 like 4A
cffDNA	GD45	OvC	8	119199154	119200323	1170	6	-0.77947	-4.33231	0.00799261	0.710737	Hypomethylated	-25	No	No	No	Yes	Distal Intergenic	ENSMMUG00000016485	37504	TNFRSF11B	TNF receptor superfamily member 11b
cffDNA	GD45	OvC	15	35080327	35081692	1366	7	0.735695	4.33121	0.00801422	0.712053	Hypermethylated	23	No	No	No	Yes	Promoter	ENSMMUG00000038217	1286
cffDNA	GD45	OvC	11	62546822	62548326	1505	11	0.563938	4.33084	0.00802348	0.71209	Hypermethylated	18	No	No	No	Yes	Intron	ENSMMUG00000011952	97995	PPM1H	protein phosphatase, Mg2+/Mn2+ dependent 1H
cffDNA	GD45	OvC	14	88073135	88074613	1479	14	-0.454846	-4.3299	0.00803994	0.71209	Hypomethylated	-14	No	No	No	Yes	Intron	ENSMMUG00000001730	147887	AMOTL1	angiomotin like 1
cffDNA	GD45	OvC	1	137277234	137278172	939	10	-0.508718	-4.32985	0.008042	0.71209	Hypomethylated	-16	No	No	No	Yes	Intron	ENSMMUG00000017383	29209	LMO4	LIM domain only 4
cffDNA	GD45	OvC	4	150896726	150897875	1150	7	0.670095	4.3289	0.00806052	0.71209	Hypermethylated	21	No	No	No	Yes	Distal Intergenic	ENSMMUG00000049911	265700
cffDNA	GD45	OvC	10	54340123	54341389	1267	6	-0.876345	-4.32859	0.00806669	0.71209	Hypomethylated	-28	No	No	No	Yes	Distal Intergenic	ENSMMUG00000057059	-91288
cffDNA	GD45	OvC	5	7044161	7045143	983	8	-0.729969	-4.32857	0.00806772	0.71209	Hypomethylated	-23	No	No	No	Yes	Distal Intergenic	ENSMMUG00000045243	-5715	MIR378D	microRNA mir-378d
cffDNA	GD45	OvC	1	65093563	65095192	1630	10	0.571786	4.32808	0.00807389	0.71209	Hypermethylated	18	No	No	No	Yes	Intron	ENSMMUG00000013596	83080	CR1	complement C3b/C4b receptor 1 (Knops blood group)
cffDNA	GD45	OvC	6	61885076	61886299	1224	5	0.991004	4.32784	0.00807801	0.71209	Hypermethylated	32	No	No	No	Yes	Distal Intergenic	ENSMMUG00000062969	-122982
cffDNA	GD45	OvC	4	147136659	147139136	2478	11	-0.577166	-4.32769	0.00808007	0.71209	Hypomethylated	-18	No	No	No	Yes	Distal Intergenic	ENSMMUG00000052208	-172572
cffDNA	GD45	OvC	7	42317901	42319468	1568	8	-0.647562	-4.32716	0.00809138	0.71209	Hypomethylated	-21	No	No	No	Yes	Intron	ENSMMUG00000022056	25109	DENND4A	DENN domain containing 4A
cffDNA	GD45	OvC	11	5091680	5092230	551	7	0.747082	4.32671	0.00810064	0.71209	Hypermethylated	24	No	No	No	Yes	Distal Intergenic	ENSMMUG00000063847	-36632
cffDNA	GD45	OvC	15	8716172	8717306	1135	10	0.49915	4.32644	0.00810682	0.71209	Hypermethylated	16	No	No	No	Yes	Intron	ENSMMUG00000006479	36906	RAPGEF1	Rap guanine nucleotide exchange factor 1
cffDNA	GD45	OvC	3	175805376	175805622	247	9	0.703851	4.32607	0.00812019	0.71209	Hypermethylated	22	No	Yes	No	No	Distal Intergenic	ENSMMUG00000002497	38377
cffDNA	GD45	OvC	20	25350	25590	241	8	0.738312	4.32584	0.00812225	0.71209	Hypermethylated	24	No	No	No	Yes	Distal Intergenic	ENSMMUG00000000586	42929	POLR3K	RNA polymerase III subunit K
cffDNA	GD45	OvC	4	80610471	80611704	1234	5	-0.925364	-4.3255	0.00812637	0.71209	Hypomethylated	-29	No	No	No	Yes	Intron	ENSMMUG00000058161	100180	LOC100424999	uncharacterized LOC100424999
cffDNA	GD45	OvC	12	51272884	51274378	1495	7	-0.774871	-4.32434	0.00814283	0.71209	Hypomethylated	-25	No	No	No	Yes	Distal Intergenic	ENSMMUG00000059558	86110
cffDNA	GD45	OvC	2	138367386	138368942	1557	7	-0.759511	-4.32385	0.00815518	0.71209	Hypomethylated	-24	No	No	No	Yes	Intron	ENSMMUG00000011231	150482	GRM7	glutamate metabotropic receptor 7
cffDNA	GD45	OvC	1	146887858	146889556	1699	11	-0.790705	-4.3238	0.00815518	0.71209	Hypomethylated	-25	No	No	No	Yes	Intron	ENSMMUG00000020218	246210	AK5	adenylate kinase 5
cffDNA	GD45	OvC	3	157835915	157836379	465	6	0.769193	4.32338	0.00816238	0.71209	Hypermethylated	24	No	No	No	Yes	Intron	ENSMMUG00000018260	31926	PODXL	podocalyxin like
cffDNA	GD45	OvC	3	19093626	19094680	1055	5	-0.889845	-4.32336	0.00816238	0.71209	Hypomethylated	-28	No	No	No	Yes	Distal Intergenic	ENSMMUG00000063904	-23631
cffDNA	GD45	OvC	8	138878109	138879038	930	10	0.720671	4.32331	0.00816238	0.71209	Hypermethylated	23	No	No	No	Yes	Exon	ENSMMUG00000047643	199796	COL22A1	collagen type XXII alpha 1 chain
cffDNA	GD45	OvC	18	2029379	2029875	497	11	-0.586104	-4.32316	0.00816444	0.71209	Hypomethylated	-19	No	No	No	Yes	Intron	ENSMMUG00000057305	130451
cffDNA	GD45	OvC	18	68490459	68491627	1169	14	0.605886	4.32269	0.0081737	0.712304	Hypermethylated	19	No	No	No	Yes	Distal Intergenic	ENSMMUG00000032785	-106708	LOC114673895	small nucleolar RNA SNORA48
cffDNA	GD45	OvC	6	133588865	133589900	1036	10	0.682439	4.32146	0.00820765	0.714667	Hypermethylated	22	No	No	No	Yes	Intron	ENSMMUG00000000340	5098	SMAD5	SMAD family member 5
cffDNA	GD45	OvC	2	97011878	97012729	852	7	0.617688	4.32015	0.00823029	0.716042	Hypermethylated	20	No	No	No	Yes	Distal Intergenic	ENSMMUG00000050991	130547
cffDNA	GD45	OvC	10	42417553	42420926	3374	10	0.654522	4.31782	0.00826939	0.718838	Hypermethylated	21	No	No	No	Yes	Distal Intergenic	ENSMMUG00000036189	-45998	LOC114670711	U1 spliceosomal RNA
cffDNA	GD45	OvC	15	14045302	14045588	287	7	0.793837	4.31729	0.00827968	0.718838	Hypermethylated	25	No	No	No	Yes	Distal Intergenic	ENSMMUG00000002236	-28762	LMX1B	LIM homeobox transcription factor 1 beta
cffDNA	GD45	OvC	2	140881381	140882606	1226	9	-0.845852	-4.31609	0.00829511	0.718838	Hypomethylated	-27	No	No	No	Yes	Intron	ENSMMUG00000063958	19524	LHFPL4	LHFPL tetraspan subfamily member 4
cffDNA	GD45	OvC	15	45561926	45562802	877	7	0.710806	4.31595	0.00830231	0.718838	Hypermethylated	23	No	No	No	Yes	Intron	ENSMMUG00000012266	44405	CCDC180	coiled-coil domain containing 180
cffDNA	GD45	OvC	17	77115160	77115949	790	15	0.523347	4.31523	0.0083054	0.718838	Hypermethylated	17	No	No	No	Yes	Promoter	ENSMMUG00000065121	-323
cffDNA	GD45	OvC	8	81905925	81906951	1027	9	-0.516411	-4.31464	0.00830951	0.718838	Hypomethylated	-16	No	No	No	Yes	Distal Intergenic	ENSMMUG00000047024	17485	PMP2	peripheral myelin protein 2
cffDNA	GD45	OvC	14	99477693	99479737	2045	17	-0.573306	-4.31448	0.00831054	0.718838	Hypomethylated	-18	No	No	No	Yes	Distal Intergenic	ENSMMUG00000062630	-3823
cffDNA	GD45	OvC	14	60496884	60497399	516	7	-0.789197	-4.31385	0.00832701	0.71925	Hypomethylated	-25	No	No	No	Yes	Distal Intergenic	ENSMMUG00000049399	491870	LOC713474	olfactory receptor 52E4
cffDNA	GD45	OvC	1	22826845	22827814	970	6	-0.730431	-4.31373	0.00832906	0.71925	Hypomethylated	-23	No	Yes	Yes	No	Intron	ENSMMUG00000006300	4559	LMX1A	LIM homeobox transcription factor 1 alpha
cffDNA	GD45	OvC	19	48742932	48743902	971	7	0.861312	4.31284	0.00835273	0.719954	Hypermethylated	27	Yes	Yes	No	No	Promoter	ENSMMUG00000004020	1406	FUT1	fucosyltransferase 1 (H blood group)
cffDNA	GD45	OvC	14	34920543	34920824	282	6	0.814202	4.31266	0.00835582	0.719954	Hypermethylated	26	No	No	No	Yes	Intron	ENSMMUG00000017592	97601	MPPED2	metallophosphoesterase domain containing 2
cffDNA	GD45	OvC	20	36532281	36533713	1433	10	-0.718819	-4.31237	0.00835787	0.719954	Hypomethylated	-23	No	No	No	Yes	Exon	ENSMMUG00000054874	3561
cffDNA	GD45	OvC	11	40265986	40267141	1156	6	0.872986	4.31141	0.00837434	0.720152	Hypermethylated	28	No	No	No	Yes	Exon	ENSMMUG00000021163	91393	CNTN1	contactin 1
cffDNA	GD45	OvC	17	25193561	25193734	174	5	1.12047	4.31113	0.00838051	0.720152	Hypermethylated	36	No	No	No	Yes	Exon	ENSMMUG00000016293	192085	LRCH1	leucine rich repeats and calponin homology domain containing 1
cffDNA	GD45	OvC	2	186660180	186661201	1022	5	0.88776	4.31094	0.00838462	0.720152	Hypermethylated	28	No	No	No	Yes	Intron	ENSMMUG00000000583	375292	CADM2	cell adhesion molecule 2
cffDNA	GD45	OvC	18	41917910	41919146	1237	10	0.862942	4.31073	0.00838771	0.720152	Hypermethylated	27	No	No	No	Yes	Distal Intergenic	ENSMMUG00000037224	112531	LOC114673882	U7 small nuclear RNA
cffDNA	GD45	OvC	6	58327115	58328892	1778	11	-0.460283	-4.30955	0.0084052	0.720615	Hypomethylated	-15	No	No	No	Yes	Distal Intergenic	ENSMMUG00000012132	-86718	PDE4D	phosphodiesterase 4D
cffDNA	GD45	OvC	9	7055605	7057475	1871	24	-0.546707	-4.30925	0.00841446	0.720615	Hypomethylated	-17	No	No	No	Yes	Promoter	ENSMMUG00000015143	0	FBH1	F-box DNA helicase 1
cffDNA	GD45	OvC	14	63132493	63134451	1959	9	0.724185	4.30807	0.00843607	0.720615	Hypermethylated	23	No	No	No	Yes	Distal Intergenic	ENSMMUG00000021638	-7086	LOC715627	olfactory receptor 52A5
cffDNA	GD45	OvC	15	45930988	45932061	1074	8	0.584966	4.30803	0.0084371	0.720615	Hypermethylated	19	No	No	No	Yes	Distal Intergenic	ENSMMUG00000064217	-11169	LOC114672931	small nucleolar RNA U13
cffDNA	GD45	OvC	X	6279660	6280283	624	11	0.613088	4.30744	0.00844842	0.720615	Hypermethylated	20	No	No	No	Yes	Intron	ENSMMUG00000051347	41439
cffDNA	GD45	OvC	12	21165246	21165828	583	5	0.850966	4.30722	0.0084515	0.720615	Hypermethylated	27	No	No	No	Yes	Distal Intergenic	ENSMMUG00000063101	-9783
cffDNA	GD45	OvC	19	12620105	12620427	323	7	0.987738	4.3072	0.00845253	0.720615	Hypermethylated	31	No	No	Yes	No	Intron	ENSMMUG00000019292	56680	NFIX	nuclear factor I X
cffDNA	GD45	OvC	3	78836348	78837932	1585	13	0.477323	4.30654	0.00847208	0.720615	Hypermethylated	15	No	No	No	Yes	Distal Intergenic	ENSMMUG00000026710	32696
cffDNA	GD45	OvC	7	76273055	76277165	4111	17	-0.630259	-4.30642	0.00847414	0.720615	Hypomethylated	-20	No	No	No	Yes	Distal Intergenic	ENSMMUG00000056361	-99624
cffDNA	GD45	OvC	7	138212833	138213688	856	14	0.626155	4.30629	0.00847723	0.720615	Hypermethylated	20	No	No	No	Yes	Distal Intergenic	ENSMMUG00000062216	30890
cffDNA	GD45	OvC	16	30105592	30105667	76	7	0.578019	4.30624	0.00847826	0.720615	Hypermethylated	18	Yes	No	No	No	Promoter	ENSMMUG00000002324	135	LOC714598	60S ribosomal protein L28 pseudogene
cffDNA	GD45	OvC	18	46166947	46169202	2256	16	-0.581867	-4.30584	0.00848546	0.720615	Hypomethylated	-19	No	No	No	Yes	Intron	ENSMMUG00000006862	93391	FHOD3	formin homology 2 domain containing 3
cffDNA	GD45	OvC	14	77043022	77044385	1364	7	0.75517	4.30554	0.00848957	0.720615	Hypermethylated	24	No	No	No	Yes	Intron	ENSMMUG00000007921	1780246	DLG2	discs large MAGUK scaffold protein 2
cffDNA	GD45	OvC	6	11428236	11429147	912	10	0.675386	4.30554	0.00848957	0.720615	Hypermethylated	21	No	No	No	Yes	Intron	ENSMMUG00000023419	451986	CTNND2	catenin delta 2
cffDNA	GD45	OvC	7	1272087	1272937	851	11	0.700287	4.30372	0.00853382	0.722267	Hypermethylated	22	No	No	No	Yes	Downstream	ENSMMUG00000064847	-132701
cffDNA	GD45	OvC	13	108339609	108341740	2132	25	0.466667	4.30302	0.00854616	0.722267	Hypermethylated	15	No	No	No	Yes	Promoter	ENSMMUG00000051270	2101
cffDNA	GD45	OvC	4	148337186	148337487	302	17	0.860675	4.30295	0.00854822	0.722267	Hypermethylated	27	Yes	No	No	No	Promoter	ENSMMUG00000063635	148
cffDNA	GD45	OvC	6	92918019	92918666	648	5	-0.731991	-4.30187	0.00856983	0.722267	Hypomethylated	-23	No	No	No	Yes	Distal Intergenic	ENSMMUG00000032858	-8100	MIR583	microRNA mir-583
cffDNA	GD45	OvC	7	24948887	24950385	1499	10	-0.548811	-4.3018	0.00856983	0.722267	Hypomethylated	-17	No	No	No	Yes	Intron	ENSMMUG00000004239	113211	FBN1	fibrillin 1
cffDNA	GD45	OvC	8	63379651	63380055	405	6	0.948598	4.30176	0.00857189	0.722267	Hypermethylated	30	No	No	No	Yes	Intron	ENSMMUG00000009144	522600	NKAIN3	sodium/potassium transporting ATPase interacting 3
cffDNA	GD45	OvC	17	80232923	80233675	753	16	0.623041	4.30094	0.00858835	0.722267	Hypermethylated	20	No	No	No	Yes	Intron	ENSMMUG00000009173	70223	STK24	serine/threonine kinase 24
cffDNA	GD45	OvC	10	79407101	79408299	1199	8	-0.69319	-4.30021	0.00859967	0.722267	Hypomethylated	-22	No	No	No	Yes	Intron	ENSMMUG00000022865	13389	JPH2	junctophilin 2
cffDNA	GD45	OvC	1	61154439	61156800	2362	10	0.597217	4.30018	0.00859967	0.722267	Hypermethylated	19	No	No	No	Yes	Intron	ENSMMUG00000021116	16512	ATP2B4	ATPase plasma membrane Ca2+ transporting 4
cffDNA	GD45	OvC	10	83438388	83438871	484	8	-0.645924	-4.29997	0.00860173	0.722267	Hypomethylated	-21	No	No	No	Yes	Distal Intergenic	ENSMMUG00000055696	-11951
cffDNA	GD45	OvC	2	146982990	146984553	1564	11	0.589959	4.29988	0.00860378	0.722267	Hypermethylated	19	No	No	No	Yes	Exon	ENSMMUG00000012727	71270	IFT122	intraflagellar transport 122
cffDNA	GD45	OvC	17	75843756	75845439	1684	9	-0.714931	-4.29898	0.00861613	0.722267	Hypomethylated	-23	No	No	No	Yes	Intron	ENSMMUG00000000529	824579	GPC6	glypican 6
cffDNA	GD45	OvC	17	81469154	81470045	892	7	-0.66806	-4.29855	0.00863156	0.722267	Hypomethylated	-21	No	No	No	Yes	Intron	ENSMMUG00000003558	141286	CLYBL	citramalyl-CoA lyase
cffDNA	GD45	OvC	7	167639572	167640189	618	7	0.827515	4.29833	0.00863568	0.722267	Hypermethylated	26	No	Yes	No	No	Intron	ENSMMUG00000022939	17852	PACS2	phosphofurin acidic cluster sorting protein 2
cffDNA	GD45	OvC	13	21677045	21677234	190	6	0.899746	4.29821	0.00863774	0.722267	Hypermethylated	29	No	No	No	Yes	Distal Intergenic	ENSMMUG00000015778	-174235	CHMP3	charged multivesicular body protein 3
cffDNA	GD45	OvC	13	105332818	105333049	232	8	-0.786196	-4.29815	0.0086398	0.722267	Hypomethylated	-25	No	No	Yes	No	Intron	ENSMMUG00000019468	84706	TRAPPC12	trafficking protein particle complex 12
cffDNA	GD45	OvC	11	51834613	51836061	1449	6	-0.976127	-4.29798	0.00864082	0.722267	Hypomethylated	-31	No	No	Yes	No	Exon	ENSMMUG00000064514	64698	LOC697511	keratin, type II cuticular Hb1
cffDNA	GD45	OvC	13	98276976	98277388	413	9	-0.707775	-4.2964	0.00867375	0.722267	Hypomethylated	-23	No	No	No	Yes	Distal Intergenic	ENSMMUG00000062012	34147
cffDNA	GD45	OvC	1	11667749	11668440	692	6	0.670784	4.29627	0.00867581	0.722267	Hypermethylated	21	No	No	No	Yes	Intron	ENSMMUG00000001060	343447	RYR2	ryanodine receptor 2
cffDNA	GD45	OvC	12	94986182	94988256	2075	12	-0.631279	-4.29597	0.00868095	0.722267	Hypomethylated	-20	No	No	No	Yes	Intron	ENSMMUG00000022601	35833	CREB1	cAMP responsive element binding protein 1
cffDNA	GD45	OvC	7	2035637	2036070	434	6	0.553792	4.29585	0.00868404	0.722267	Hypermethylated	18	No	No	No	Yes	Intron	ENSMMUG00000023555	13974	GABRG3	gamma-aminobutyric acid type A receptor subunit gamma3
cffDNA	GD45	OvC	2	153846559	153846777	219	5	-0.688963	-4.29489	0.00870359	0.722267	Hypomethylated	-22	No	No	No	Yes	Intron	ENSMMUG00000016379	47326	KPNA1	karyopherin subunit alpha 1
cffDNA	GD45	OvC	7	120893732	120894391	660	8	0.764921	4.29486	0.00870359	0.722267	Hypermethylated	24	No	No	No	Yes	Intron	ENSMMUG00000062770	3463
cffDNA	GD45	OvC	10	6922996	6923532	537	7	-0.821639	-4.29483	0.00870359	0.722267	Hypomethylated	-26	No	No	No	Yes	Distal Intergenic	ENSMMUG00000062504	-10669
cffDNA	GD45	OvC	15	2025851	2026712	862	9	0.708115	4.29475	0.00870667	0.722267	Hypermethylated	23	No	No	Yes	No	Intron	ENSMMUG00000004885	17402	QSOX2	quiescin sulfhydryl oxidase 2
cffDNA	GD45	OvC	1	56464648	56466172	1525	12	-0.614217	-4.29447	0.00870976	0.722267	Hypomethylated	-20	No	No	No	Yes	Distal Intergenic	ENSMMUG00000057477	-15002
cffDNA	GD45	OvC	15	2665377	2665648	272	10	0.856058	4.29421	0.00871799	0.722267	Hypermethylated	27	Yes	No	No	No	Promoter	ENSMMUG00000057727	-708
cffDNA	GD45	OvC	3	55030046	55030889	844	7	0.712324	4.29401	0.00872211	0.722267	Hypermethylated	23	No	No	No	Yes	Distal Intergenic	ENSMMUG00000059997	555854
cffDNA	GD45	OvC	5	109975049	109976386	1338	9	-0.685119	-4.2938	0.00872828	0.722267	Hypomethylated	-22	No	No	No	Yes	Distal Intergenic	ENSMMUG00000052800	-129470
cffDNA	GD45	OvC	7	39340750	39341360	611	8	0.765914	4.2938	0.00872828	0.722267	Hypermethylated	24	No	No	No	Yes	Distal Intergenic	ENSMMUG00000063944	-8568
cffDNA	GD45	OvC	1	51175543	51176149	607	7	-0.803522	-4.29376	0.00872828	0.722267	Hypomethylated	-26	No	No	No	Yes	Distal Intergenic	ENSMMUG00000058087	-126472	LOC114674731	small nucleolar RNA U3
cffDNA	GD45	OvC	5	145604062	145604949	888	5	0.582287	4.29353	0.0087324	0.722267	Hypermethylated	19	No	No	No	Yes	Intron	ENSMMUG00000014953	256935	ARHGAP10	Rho GTPase activating protein 10
cffDNA	GD45	OvC	16	69977656	69977774	119	6	0.92169	4.29344	0.00874063	0.722267	Hypermethylated	29	No	No	No	Yes	Distal Intergenic	ENSMMUG00000019970	-13332	SDK2	sidekick cell adhesion molecule 2
cffDNA	GD45	OvC	17	27599195	27601201	2007	7	0.517216	4.29296	0.00875401	0.722267	Hypermethylated	16	No	No	No	Yes	Intron	ENSMMUG00000023756	164317	FNDC3A	fibronectin type III domain containing 3A
cffDNA	GD45	OvC	14	22200038	22202380	2343	13	-0.58179	-4.29261	0.00875812	0.722267	Hypomethylated	-19	No	No	No	Yes	Distal Intergenic	ENSMMUG00000048799	-6750
cffDNA	GD45	OvC	13	41698537	41699110	574	6	0.628085	4.29222	0.00876738	0.722267	Hypermethylated	20	No	No	No	Yes	Intron	ENSMMUG00000050540	364025
cffDNA	GD45	OvC	14	108829911	108830741	831	9	0.724021	4.2922	0.00876841	0.722267	Hypermethylated	23	No	No	No	Yes	Distal Intergenic	ENSMMUG00000060118	-27209
cffDNA	GD45	OvC	X	54779028	54780749	1722	9	0.577636	4.29207	0.0087715	0.722267	Hypermethylated	18	No	No	No	Yes	Distal Intergenic	ENSMMUG00000008429	-20754	ALAS2	5'-aminolevulinate synthase 2
cffDNA	GD45	OvC	19	48244087	48245242	1156	5	0.848558	4.29023	0.00881368	0.72348	Hypermethylated	27	No	No	No	Yes	Exon	ENSMMUG00000042157	22822	LOC718594	caspase recruitment domain-containing protein 8
cffDNA	GD45	OvC	1	165457858	165462532	4675	21	-0.399055	-4.28963	0.008825	0.72348	Hypomethylated	-13	No	No	No	Yes	Distal Intergenic	ENSMMUG00000062431	-46889
cffDNA	GD45	OvC	14	89747069	89749049	1981	11	0.564994	4.2894	0.00882706	0.72348	Hypermethylated	18	No	No	No	Yes	Distal Intergenic	ENSMMUG00000061574	-77328
cffDNA	GD45	OvC	5	175538599	175541008	2410	10	0.728731	4.28915	0.00883529	0.72348	Hypermethylated	23	No	No	No	Yes	Distal Intergenic	ENSMMUG00000058547	-128773
cffDNA	GD45	OvC	18	62090239	62091897	1659	8	0.688034	4.28892	0.00884043	0.72348	Hypermethylated	22	No	No	No	Yes	Intron	ENSMMUG00000004054	17810	YES1	YES proto-oncogene 1, Src family tyrosine kinase
cffDNA	GD45	OvC	12	33880121	33882153	2033	8	-0.825937	-4.28883	0.00884146	0.72348	Hypomethylated	-26	No	No	No	Yes	Distal Intergenic	ENSMMUG00000055627	29117	LOC706496	ribosomal protein L9-like
cffDNA	GD45	OvC	7	158193920	158194798	879	5	-0.926745	-4.28866	0.00884969	0.72348	Hypomethylated	-29	No	No	No	Yes	Distal Intergenic	ENSMMUG00000057046	-35124	C7H14orf132	chromosome 7 C14orf132 homolog
cffDNA	GD45	OvC	6	71487679	71489562	1884	12	0.604743	4.2885	0.00884969	0.72348	Hypermethylated	19	No	No	No	Yes	Distal Intergenic	ENSMMUG00000019996	13344	ENC1	ectodermal-neural cortex 1
cffDNA	GD45	OvC	6	29830361	29830680	320	5	0.952078	4.28825	0.00885484	0.72348	Hypermethylated	30	No	No	No	Yes	Distal Intergenic	ENSMMUG00000058891	475900
cffDNA	GD45	OvC	1	67818103	67818909	807	14	-0.602206	-4.28822	0.0088569	0.72348	Hypomethylated	-19	No	Yes	No	No	Promoter	ENSMMUG00000016099	0	HHAT	hedgehog acyltransferase
cffDNA	GD45	OvC	10	1666668	1668392	1725	10	-0.600808	-4.28787	0.00886616	0.72348	Hypomethylated	-19	No	No	No	Yes	Intron	ENSMMUG00000000553	12760	BRD1	bromodomain containing 1
cffDNA	GD45	OvC	3	29378983	29379247	265	5	0.933282	4.28762	0.00886924	0.72348	Hypermethylated	30	No	No	No	Yes	Distal Intergenic	ENSMMUG00000010755	-29513	CXADR	CXADR Ig-like cell adhesion molecule
cffDNA	GD45	OvC	8	94939322	94939722	401	5	1.0818	4.28685	0.00888571	0.724258	Hypermethylated	34	No	No	No	Yes	Distal Intergenic	ENSMMUG00000021112	-12205	ESRP1	epithelial splicing regulatory protein 1
cffDNA	GD45	OvC	X	36454894	36455977	1084	10	-0.618488	-4.28616	0.00889805	0.7244	Hypomethylated	-20	No	No	No	Yes	Distal Intergenic	ENSMMUG00000062481	-132756
cffDNA	GD45	OvC	6	14573056	14573391	336	8	-0.781286	-4.2849	0.00894024	0.7244	Hypomethylated	-25	No	No	No	Yes	Intron	ENSMMUG00000015489	190434	TRIO	trio Rho guanine nucleotide exchange factor
cffDNA	GD45	OvC	9	105586232	105586637	406	7	-0.744082	-4.28485	0.00894024	0.7244	Hypomethylated	-24	No	No	No	Yes	Intron	ENSMMUG00000003610	376531	SORCS3	sortilin related VPS10 domain containing receptor 3
cffDNA	GD45	OvC	12	10604021	10604455	435	8	0.654605	4.28446	0.0089495	0.7244	Hypermethylated	21	No	No	No	Yes	Promoter	ENSMMUG00000060553	-2481
cffDNA	GD45	OvC	16	77339530	77339937	408	7	-0.870258	-4.2842	0.00895464	0.7244	Hypomethylated	-28	No	Yes	No	No	3' UTR	ENSMMUG00000060324	10086	CHMP6	charged multivesicular body protein 6
cffDNA	GD45	OvC	20	73496482	73497485	1004	7	-0.934032	-4.2837	0.00896082	0.7244	Hypomethylated	-30	No	No	No	Yes	Distal Intergenic	ENSMMUG00000049438	24975
cffDNA	GD45	OvC	19	30060956	30062406	1451	12	0.770021	4.28354	0.00896493	0.7244	Hypermethylated	25	No	No	No	Yes	Intron	ENSMMUG00000063586	402219	ZNF536	zinc finger protein 536
cffDNA	GD45	OvC	15	97045864	97046291	428	5	1.0253	4.28344	0.00897008	0.7244	Hypermethylated	33	No	No	No	Yes	Distal Intergenic	ENSMMUG00000003718	-9278	TLE1	TLE family member 1, transcriptional corepressor
cffDNA	GD45	OvC	6	142008863	142009787	925	10	-0.919757	-4.28342	0.00897008	0.7244	Hypomethylated	-29	Yes	Yes	No	No	Distal Intergenic	ENSMMUG00000056474	-6826
cffDNA	GD45	OvC	3	45381262	45382386	1125	12	0.665878	4.2829	0.0089814	0.7244	Hypermethylated	21	No	No	No	Yes	Intron	ENSMMUG00000005229	6254	HIP1	huntingtin interacting protein 1
cffDNA	GD45	OvC	12	70703605	70704516	912	5	-0.796411	-4.28237	0.00899477	0.7244	Hypomethylated	-25	No	No	No	Yes	Distal Intergenic	ENSMMUG00000052339	-240701
cffDNA	GD45	OvC	12	114618599	114619841	1243	13	0.613545	4.28223	0.0089958	0.7244	Hypermethylated	20	No	No	No	Yes	Intron	ENSMMUG00000013235	5600	COL4A3	collagen type IV alpha 3 chain
cffDNA	GD45	OvC	3	73209734	73210609	876	5	-0.818669	-4.28162	0.00900712	0.7244	Hypomethylated	-26	No	No	No	Yes	Intron	ENSMMUG00000013614	239748	GLI3	GLI family zinc finger 3
cffDNA	GD45	OvC	3	68769218	68775751	6534	26	-0.468366	-4.28124	0.00901123	0.7244	Hypomethylated	-15	No	No	No	Yes	Distal Intergenic	ENSMMUG00000061020	291000
cffDNA	GD45	OvC	11	113375047	113375628	582	11	-0.737269	-4.28109	0.00901432	0.7244	Hypomethylated	-23	No	No	No	Yes	Distal Intergenic	ENSMMUG00000051363	-19195
cffDNA	GD45	OvC	13	101481778	101482943	1166	7	-0.791597	-4.2809	0.00901741	0.7244	Hypomethylated	-25	No	No	No	Yes	Distal Intergenic	ENSMMUG00000037908	104306	LOC114671779	proline-rich protein, Y-linked-like
cffDNA	GD45	OvC	8	33882094	33884161	2068	15	-0.577398	-4.28084	0.00901741	0.7244	Hypomethylated	-18	No	No	No	Yes	Distal Intergenic	ENSMMUG00000036516	9328	LOC114680514	small nucleolar RNA U13
cffDNA	GD45	OvC	1	17247247	17248605	1359	7	-0.80988	-4.28082	0.00901741	0.7244	Hypomethylated	-26	No	No	No	Yes	Intron	ENSMMUG00000013119	104845	DISC1	DISC1 scaffold protein
cffDNA	GD45	OvC	15	95895919	95896477	559	7	0.824674	4.28011	0.0090349	0.7244	Hypermethylated	26	No	No	No	Yes	Distal Intergenic	ENSMMUG00000062141	-174582
cffDNA	GD45	OvC	7	44978647	44980125	1479	14	0.514601	4.27929	0.00905548	0.7244	Hypermethylated	16	No	No	No	Yes	Intron	ENSMMUG00000004026	127290	ITGA11	integrin subunit alpha 11
cffDNA	GD45	OvC	15	92109025	92109329	305	8	0.703902	4.27915	0.00905753	0.7244	Hypermethylated	22	No	No	No	Yes	Exon	ENSMMUG00000001043	201456	PRUNE2	prune homolog 2 with BCH domain
cffDNA	GD45	OvC	9	57755655	57755875	221	9	-0.697539	-4.27834	0.00907194	0.7244	Hypomethylated	-22	No	Yes	No	No	Promoter	ENSMMUG00000021773	-520	PRXL2A	peroxiredoxin like 2A
cffDNA	GD45	OvC	X	38107394	38108065	672	5	-1.01297	-4.27782	0.00907606	0.7244	Hypomethylated	-32	No	No	No	Yes	Intron	ENSMMUG00000006876	900438	PRRG1	proline rich and Gla domain 1
cffDNA	GD45	OvC	7	49791956	49793625	1670	7	0.743259	4.27761	0.00908223	0.7244	Hypermethylated	24	No	No	No	Yes	Distal Intergenic	ENSMMUG00000009584	-85656	NEO1	neogenin 1
cffDNA	GD45	OvC	2	34264471	34266252	1782	7	0.763142	4.27759	0.00908223	0.7244	Hypermethylated	24	No	No	No	Yes	Intron	ENSMMUG00000003277	64588	CPNE4	copine 4
cffDNA	GD45	OvC	20	41530833	41532087	1255	8	0.809612	4.27752	0.00908223	0.7244	Hypermethylated	26	No	No	No	Yes	Intron	ENSMMUG00000058174	43078
cffDNA	GD45	OvC	1	204252859	204253452	594	9	-0.696376	-4.27699	0.00909869	0.7244	Hypomethylated	-22	No	No	No	Yes	Distal Intergenic	ENSMMUG00000063102	9958	CAMK2N1	calcium/calmodulin dependent protein kinase II inhibitor 1
cffDNA	GD45	OvC	14	11663106	11663801	696	12	0.623046	4.27662	0.00910486	0.7244	Hypermethylated	20	No	No	No	Yes	Intron	ENSMMUG00000022301	8501	AHNAK	AHNAK nucleoprotein
cffDNA	GD45	OvC	6	32111272	32113413	2142	15	0.573927	4.27604	0.00911413	0.7244	Hypermethylated	18	No	No	No	Yes	Intron	ENSMMUG00000013954	202280	PDZD2	PDZ domain containing 2
cffDNA	GD45	OvC	9	63043568	63043688	121	5	0.763218	4.27557	0.00912647	0.7244	Hypermethylated	24	No	No	No	Yes	Distal Intergenic	ENSMMUG00000053916	-34213
cffDNA	GD45	OvC	X	27462003	27463935	1933	6	0.864518	4.27544	0.00912853	0.7244	Hypermethylated	28	No	No	No	Yes	Distal Intergenic	ENSMMUG00000060474	-19171	LOC701966	succinate dehydrogenase cytochrome b560 subunit, mitochondrial
cffDNA	GD45	OvC	20	58590398	58591647	1250	12	-0.442358	-4.27529	0.00913059	0.7244	Hypomethylated	-14	No	No	No	Yes	Intron	ENSMMUG00000021041	155998	ZFHX3	zinc finger homeobox 3
cffDNA	GD45	OvC	6	8551707	8552805	1099	5	0.88727	4.2749	0.00913779	0.7244	Hypermethylated	28	No	No	No	Yes	Promoter	ENSMMUG00000061983	-2242
cffDNA	GD45	OvC	15	41558279	41559551	1273	7	0.658383	4.27487	0.00913779	0.7244	Hypermethylated	21	No	No	No	Yes	Distal Intergenic	ENSMMUG00000057599	-29405
cffDNA	GD45	OvC	6	174489753	174490502	750	5	0.551975	4.27463	0.00914808	0.7244	Hypermethylated	18	No	No	No	Yes	Intron	ENSMMUG00000011033	9188	ZNF346	zinc finger protein 346
cffDNA	GD45	OvC	8	29585132	29586691	1560	8	0.866575	4.27403	0.00915837	0.7244	Hypermethylated	28	No	No	No	Yes	Distal Intergenic	ENSMMUG00000049727	38725	DUSP4	dual specificity phosphatase 4
cffDNA	GD45	OvC	7	132161048	132162053	1006	9	-0.586146	-4.27392	0.00916248	0.7244	Hypomethylated	-19	No	No	No	Yes	Intron	ENSMMUG00000017430	136443	SMOC1	SPARC related modular calcium binding 1
cffDNA	GD45	OvC	13	85649733	85650272	540	6	-0.693608	-4.27373	0.00916351	0.7244	Hypomethylated	-22	No	No	No	Yes	Distal Intergenic	ENSMMUG00000053521	98476
cffDNA	GD45	OvC	5	100358419	100362239	3821	12	0.581267	4.27307	0.00917998	0.7244	Hypermethylated	19	No	No	No	Yes	Intron	ENSMMUG00000008441	188066	BANK1	B cell scaffold protein with ankyrin repeats 1
cffDNA	GD45	OvC	11	41182967	41183851	885	6	-0.853221	-4.27234	0.00919026	0.7244	Hypomethylated	-27	No	No	No	Yes	Promoter	ENSMMUG00000056017	873
cffDNA	GD45	OvC	1	134441571	134442175	605	8	0.68629	4.27123	0.00921599	0.7244	Hypermethylated	22	No	No	No	Yes	Distal Intergenic	ENSMMUG00000003442	47579	ZNF326	zinc finger protein 326
cffDNA	GD45	OvC	3	87640409	87641350	942	12	0.564908	4.27098	0.00922319	0.7244	Hypermethylated	18	No	No	No	Yes	Distal Intergenic	ENSMMUG00000037517	-9510
cffDNA	GD45	OvC	7	125491816	125493881	2066	10	0.582071	4.27093	0.00922319	0.7244	Hypermethylated	19	No	No	No	Yes	Intron	ENSMMUG00000008205	103315	PPP2R5E	protein phosphatase 2 regulatory subunit B'epsilon
cffDNA	GD45	OvC	16	12191180	12192104	925	12	0.60549	4.27088	0.00922525	0.7244	Hypermethylated	19	No	No	No	Yes	Distal Intergenic	ENSMMUG00000060547	-75412
cffDNA	GD45	OvC	2	34444287	34448425	4139	13	0.574494	4.27012	0.00924274	0.7244	Hypermethylated	18	No	No	No	Yes	Distal Intergenic	ENSMMUG00000061877	-19796
cffDNA	GD45	OvC	10	38132723	38133208	486	13	0.602313	4.26968	0.009252	0.7244	Hypermethylated	19	No	No	No	Yes	Distal Intergenic	ENSMMUG00000023919	368252	LOC114670633	U6 spliceosomal RNA
cffDNA	GD45	OvC	7	126186047	126186293	247	10	0.561682	4.26872	0.0092839	0.7244	Hypermethylated	18	No	No	No	Yes	Intron	ENSMMUG00000001008	256393	SYNE2	spectrin repeat containing nuclear envelope protein 2
cffDNA	GD45	OvC	4	102148825	102149722	898	6	0.782351	4.26849	0.00928801	0.7244	Hypermethylated	25	No	No	No	Yes	Intron	ENSMMUG00000029592	137284	SDHAF4	succinate dehydrogenase complex assembly factor 4
cffDNA	GD45	OvC	5	2175573	2178634	3062	10	-0.575049	-4.26792	0.00930653	0.7244	Hypomethylated	-18	No	No	No	Yes	Intron	ENSMMUG00000001156	119354	POLN	DNA polymerase nu
cffDNA	GD45	OvC	7	132134180	132135026	847	5	0.75993	4.267	0.00932711	0.7244	Hypermethylated	24	No	No	No	Yes	Intron	ENSMMUG00000017430	109575	SMOC1	SPARC related modular calcium binding 1
cffDNA	GD45	OvC	11	127689841	127690888	1048	7	-0.802279	-4.26682	0.00933431	0.7244	Hypomethylated	-26	No	No	No	Yes	Distal Intergenic	ENSMMUG00000061704	-25206
cffDNA	GD45	OvC	7	102239468	102240564	1097	6	0.908873	4.26678	0.00933534	0.7244	Hypermethylated	29	No	No	No	Yes	Distal Intergenic	ENSMMUG00000052216	-254094
cffDNA	GD45	OvC	13	108017121	108018459	1339	15	0.646506	4.26674	0.00933534	0.7244	Hypermethylated	21	No	No	No	Yes	Promoter	ENSMMUG00000052249	-1850
cffDNA	GD45	OvC	1	44995159	44995991	833	8	-0.682418	-4.26564	0.00935901	0.7244	Hypomethylated	-22	No	No	No	Yes	Distal Intergenic	ENSMMUG00000055981	-172689
cffDNA	GD45	OvC	2	194981899	194982995	1097	7	0.688169	4.26553	0.00936209	0.7244	Hypermethylated	22	No	No	No	Yes	Intron	ENSMMUG00000012609	968836	ROBO2	roundabout guidance receptor 2
cffDNA	GD45	OvC	3	57195750	57196178	429	7	0.832366	4.26483	0.00937341	0.7244	Hypermethylated	26	No	No	No	Yes	Distal Intergenic	ENSMMUG00000015929	48211
cffDNA	GD45	OvC	15	29940635	29941119	485	8	0.579453	4.26468	0.0093765	0.7244	Hypermethylated	18	No	No	Yes	No	Exon	ENSMMUG00000000568	3584	SLC46A2	solute carrier family 46 member 2
cffDNA	GD45	OvC	8	103957544	103958147	604	6	0.806309	4.26465	0.0093765	0.7244	Hypermethylated	26	No	No	No	Yes	Exon	ENSMMUG00000019407	181513	RIMS2	regulating synaptic membrane exocytosis 2
cffDNA	GD45	OvC	4	76207801	76208581	781	8	-0.779862	-4.26411	0.00938473	0.7244	Hypomethylated	-25	No	No	No	Yes	Intron	ENSMMUG00000005093	167780	KLHL32	kelch like family member 32
cffDNA	GD45	OvC	2	135594748	135595923	1176	5	-0.556469	-4.26389	0.00939296	0.7244	Hypomethylated	-18	No	No	No	Yes	Intron	ENSMMUG00000050658	10124
cffDNA	GD45	OvC	6	101843543	101844521	979	9	-0.757006	-4.26348	0.00940531	0.7244	Hypomethylated	-24	No	No	No	Yes	Distal Intergenic	ENSMMUG00000044415	-188073
cffDNA	GD45	OvC	9	70935714	70937379	1666	8	0.922844	4.26339	0.00940634	0.7244	Hypermethylated	29	No	No	No	Yes	Intron	ENSMMUG00000016902	643215	CTNNA3	catenin alpha 3
cffDNA	GD45	OvC	10	29360430	29361455	1026	8	-0.898048	-4.26296	0.00941251	0.7244	Hypomethylated	-29	No	No	No	Yes	Distal Intergenic	ENSMMUG00000023622	-16220	BCR	BCR activator of RhoGEF and GTPase
cffDNA	GD45	OvC	16	43321461	43321925	465	5	1.09658	4.2629	0.0094156	0.7244	Hypermethylated	35	No	No	No	Yes	Distal Intergenic	ENSMMUG00000060858	-83998
cffDNA	GD45	OvC	19	47402994	47403294	301	5	-0.952328	-4.26279	0.00941868	0.7244	Hypomethylated	-30	No	No	No	Yes	Intron	ENSMMUG00000009275	23597	DHX34	DExH-box helicase 34
cffDNA	GD45	OvC	16	61377518	61379792	2275	16	-0.577987	-4.26258	0.00942177	0.7244	Hypomethylated	-18	No	No	No	Yes	Distal Intergenic	ENSMMUG00000040105	-72223
cffDNA	GD45	OvC	17	52642006	52645042	3037	18	0.516583	4.26256	0.00942177	0.7244	Hypermethylated	16	No	No	No	Yes	Distal Intergenic	ENSMMUG00000057127	363892
cffDNA	GD45	OvC	18	7251947	7254702	2756	9	0.695548	4.2625	0.0094228	0.7244	Hypermethylated	22	No	No	No	Yes	Distal Intergenic	ENSMMUG00000054643	113662
cffDNA	GD45	OvC	10	57431340	57432796	1457	5	-0.831591	-4.2625	0.0094228	0.7244	Hypomethylated	-26	No	No	No	Yes	Distal Intergenic	ENSMMUG00000001012	-12473	PLCB4	phospholipase C beta 4
cffDNA	GD45	OvC	2	9145624	9146606	983	7	-0.85128	-4.26221	0.00942794	0.7244	Hypomethylated	-27	No	No	No	Yes	Intron	ENSMMUG00000016823	535298	LPP	LIM domain containing preferred translocation partner in lipoma
cffDNA	GD45	OvC	16	56633489	56634930	1442	7	0.77038	4.26137	0.00944338	0.7244	Hypermethylated	25	No	No	Yes	Yes	Promoter	ENSMMUG00000054246	-1190
cffDNA	GD45	OvC	5	154649361	154649883	523	6	1.10385	4.26085	0.00945367	0.7244	Hypermethylated	35	No	No	No	Yes	Distal Intergenic	ENSMMUG00000037069	-19005
cffDNA	GD45	OvC	14	54499169	54500602	1434	11	-0.661988	-4.26085	0.00945367	0.7244	Hypomethylated	-21	No	No	No	Yes	Intron	ENSMMUG00000043504	25195
cffDNA	GD45	OvC	2	192086996	192089170	2175	8	-0.73382	-4.26085	0.00945367	0.7244	Hypomethylated	-23	No	No	No	Yes	Distal Intergenic	ENSMMUG00000051022	-36082
cffDNA	GD45	OvC	10	23979224	23979713	490	5	0.895492	4.26071	0.00945572	0.7244	Hypermethylated	29	No	No	No	Yes	Distal Intergenic	ENSMMUG00000058839	-27295
cffDNA	GD45	OvC	15	74605371	74606428	1058	9	-0.737926	-4.26045	0.0094619	0.7244	Hypomethylated	-23	No	No	No	Yes	Distal Intergenic	ENSMMUG00000057534	-234743
cffDNA	GD45	OvC	8	49170379	49170873	495	7	-0.734647	-4.26042	0.0094619	0.7244	Hypomethylated	-23	No	No	No	Yes	Distal Intergenic	ENSMMUG00000059736	-56357
cffDNA	GD45	OvC	20	2728222	2728640	419	5	-1.01943	-4.26036	0.00946499	0.7244	Hypomethylated	-32	No	Yes	No	No	Promoter	ENSMMUG00000015942	960	KCTD5	potassium channel tetramerization domain containing 5
cffDNA	GD45	OvC	4	62566119	62566695	577	10	-0.575635	-4.25996	0.0094691	0.7244	Hypomethylated	-18	No	No	No	Yes	Distal Intergenic	ENSMMUG00000065345	-34780
cffDNA	GD45	OvC	X	89630917	89633242	2326	13	-0.561983	-4.25812	0.00951232	0.7244	Hypomethylated	-18	No	No	No	Yes	Distal Intergenic	ENSMMUG00000019594	259590	LOC698056	DDB1- and CUL4-associated factor 13
cffDNA	GD45	OvC	6	14149066	14149402	337	6	0.593953	4.25812	0.00951232	0.7244	Hypermethylated	19	No	No	No	Yes	Intron	ENSMMUG00000011026	39019	DNAH5	dynein axonemal heavy chain 5
cffDNA	GD45	OvC	19	6714780	6717461	2682	12	0.551659	4.25762	0.00952569	0.7244	Hypermethylated	18	No	No	No	Yes	Intron	ENSMMUG00000019314	22124	VAV1	vav guanine nucleotide exchange factor 1
cffDNA	GD45	OvC	4	157697776	157702201	4426	25	-0.415196	-4.25713	0.00953907	0.7244	Hypomethylated	-13	No	No	No	Yes	Promoter	ENSMMUG00000051532	239	EDN1	endothelin 1
cffDNA	GD45	OvC	4	113204009	113204721	713	10	0.524034	4.25701	0.00954112	0.7244	Hypermethylated	17	No	No	No	Yes	Distal Intergenic	ENSMMUG00000052162	88482
cffDNA	GD45	OvC	7	71323821	71324778	958	6	-0.763979	-4.25683	0.00954421	0.7244	Hypomethylated	-24	No	No	No	Yes	Distal Intergenic	ENSMMUG00000057938	52018
cffDNA	GD45	OvC	9	54273005	54274190	1186	6	0.874987	4.25682	0.00954421	0.7244	Hypermethylated	28	No	No	No	Yes	Distal Intergenic	ENSMMUG00000033001	17977	LOC114670186	U6 spliceosomal RNA
cffDNA	GD45	OvC	10	14393173	14393335	163	5	-0.965139	-4.25634	0.00955141	0.7244	Hypomethylated	-31	No	No	Yes	Yes	Downstream	ENSMMUG00000044029	10032	C1QTNF6	C1q and TNF related 6
cffDNA	GD45	OvC	18	32289617	32290299	683	13	0.546532	4.25627	0.00955347	0.7244	Hypermethylated	17	No	No	No	Yes	Intron	ENSMMUG00000003041	52552	MYO5B	myosin VB
cffDNA	GD45	OvC	5	177935154	177935584	431	11	0.649394	4.25606	0.00955656	0.7244	Hypermethylated	21	No	No	No	Yes	Distal Intergenic	ENSMMUG00000056335	-54298
cffDNA	GD45	OvC	13	104005555	104007541	1987	11	0.626424	4.25601	0.00955656	0.7244	Hypermethylated	20	No	No	No	Yes	Distal Intergenic	ENSMMUG00000036243	63434	LOC114672015	small nucleolar RNA SNORA31
cffDNA	GD45	OvC	5	157384669	157386390	1722	6	-0.75691	-4.25586	0.00956479	0.7244	Hypomethylated	-24	No	No	No	Yes	Promoter	ENSMMUG00000064107	2306
cffDNA	GD45	OvC	X	54017177	54018403	1227	6	0.857171	4.25575	0.00956788	0.7244	Hypermethylated	27	No	No	No	Yes	Intron	ENSMMUG00000005433	49748	WNK3	WNK lysine deficient protein kinase 3
cffDNA	GD45	OvC	5	126008400	126011219	2820	9	0.571772	4.25552	0.00957199	0.7244	Hypermethylated	18	No	No	No	Yes	Distal Intergenic	ENSMMUG00000056828	58483	PGRMC2	progesterone receptor membrane component 2
cffDNA	GD45	OvC	17	43158922	43159166	245	9	-0.765746	-4.25542	0.00957405	0.7244	Hypomethylated	-24	No	No	No	Yes	Distal Intergenic	ENSMMUG00000054228	1279714
cffDNA	GD45	OvC	3	157277011	157277737	727	7	-0.701491	-4.25527	0.00957611	0.7244	Hypomethylated	-22	No	No	No	Yes	Distal Intergenic	ENSMMUG00000064280	26235
cffDNA	GD45	OvC	7	161572608	161573262	655	6	-0.765226	-4.25481	0.00958331	0.7244	Hypomethylated	-24	No	No	No	Yes	Distal Intergenic	ENSMMUG00000050025	-73194	LOC114679750	U6 spliceosomal RNA
cffDNA	GD45	OvC	1	154080213	154081337	1125	8	0.718491	4.25467	0.00958948	0.7244	Hypermethylated	23	No	No	No	Yes	Distal Intergenic	ENSMMUG00000013853	-20845	ANKRD13C	ankyrin repeat domain 13C
cffDNA	GD45	OvC	4	33256742	33258431	1690	11	-0.405627	-4.25458	0.0095936	0.7244	Hypomethylated	-13	No	No	No	Yes	Intron	ENSMMUG00000020365	15524	ARHGAP18	Rho GTPase activating protein 18
cffDNA	GD45	OvC	1	136244511	136245760	1250	6	0.920108	4.25447	0.00959771	0.7244	Hypermethylated	29	No	No	No	Yes	Distal Intergenic	ENSMMUG00000065295	-17060
cffDNA	GD45	OvC	9	5328775	5330923	2149	11	-0.641618	-4.25431	0.0096008	0.7244	Hypomethylated	-20	No	No	No	Yes	Downstream	ENSMMUG00000064914	14631
cffDNA	GD45	OvC	5	35531061	35533597	2537	10	0.633265	4.25381	0.00960903	0.7244	Hypermethylated	20	No	No	No	Yes	Distal Intergenic	ENSMMUG00000006875	112040	DTHD1	death domain containing 1
cffDNA	GD45	OvC	7	164504271	164505140	870	10	0.667555	4.25317	0.00962241	0.7244	Hypermethylated	21	No	No	No	Yes	Intron	ENSMMUG00000007140	35694	MOK	MOK protein kinase
cffDNA	GD45	OvC	16	68309339	68310287	949	8	0.834729	4.25316	0.00962241	0.7244	Hypermethylated	27	No	No	No	Yes	Distal Intergenic	ENSMMUG00000057157	16980
cffDNA	GD45	OvC	20	18669595	18670413	819	6	-0.833752	-4.25294	0.00963064	0.7244	Hypomethylated	-27	No	No	No	Yes	Intron	ENSMMUG00000002708	120315	IQCK	IQ motif containing K
cffDNA	GD45	OvC	6	139696478	139697141	664	5	0.878119	4.25279	0.00963373	0.7244	Hypermethylated	28	No	No	No	Yes	Intron	ENSMMUG00000059206	3251
cffDNA	GD45	OvC	3	160687205	160688169	965	6	0.840881	4.25251	0.00964299	0.7244	Hypermethylated	27	No	No	No	Yes	Distal Intergenic	ENSMMUG00000057442	27056
cffDNA	GD45	OvC	4	99685168	99685747	580	5	0.822378	4.25249	0.00964402	0.7244	Hypermethylated	26	No	No	No	Yes	Intron	ENSMMUG00000051247	59932	KHDC1	KH domain containing 1
cffDNA	GD45	OvC	1	222157410	222157636	227	10	-0.989664	-4.25224	0.00964916	0.7244	Hypomethylated	-32	Yes	Yes	No	No	Intron	ENSMMUG00000010280	24789	SKI	SKI proto-oncogene
cffDNA	GD45	OvC	3	123542638	123543836	1199	13	-0.521709	-4.25192	0.00965431	0.7244	Hypomethylated	-17	No	No	No	Yes	Distal Intergenic	ENSMMUG00000038674	-93541
cffDNA	GD45	OvC	18	46883733	46884789	1057	9	-0.750568	-4.2518	0.00965636	0.7244	Hypomethylated	-24	No	No	No	Yes	Intron	ENSMMUG00000000457	53803	GALNT1	polypeptide N-acetylgalactosaminyltransferase 1
cffDNA	GD45	OvC	8	61614032	61614717	686	11	0.592512	4.25178	0.00965636	0.7244	Hypermethylated	19	No	No	No	Yes	Distal Intergenic	ENSMMUG00000052548	-44363
cffDNA	GD45	OvC	X	58143989	58145361	1373	9	0.742307	4.25067	0.00968723	0.726106	Hypermethylated	24	No	No	No	Yes	Distal Intergenic	ENSMMUG00000064451	-580628
cffDNA	GD45	OvC	5	110158270	110159280	1011	5	0.677967	4.25008	0.00970575	0.726106	Hypermethylated	22	No	No	No	Yes	Distal Intergenic	ENSMMUG00000052800	52414
cffDNA	GD45	OvC	7	58965862	58967526	1665	17	-0.53888	-4.24956	0.00972118	0.726106	Hypomethylated	-17	No	No	No	Yes	Intron	ENSMMUG00000055433	11025
cffDNA	GD45	OvC	20	74127187	74128785	1599	19	-0.432999	-4.24949	0.00972118	0.726106	Hypomethylated	-14	No	No	No	Yes	Distal Intergenic	ENSMMUG00000055367	50778
cffDNA	GD45	OvC	4	150649642	150654932	5291	20	0.543765	4.24932	0.0097253	0.726106	Hypermethylated	17	No	No	No	Yes	Intron	ENSMMUG00000059505	126542
cffDNA	GD45	OvC	17	14711892	14713061	1170	10	0.71301	4.24924	0.00972736	0.726106	Hypermethylated	23	No	No	No	Yes	Intron	ENSMMUG00000016791	324734	DCLK1	doublecortin like kinase 1
cffDNA	GD45	OvC	5	145148771	145150795	2025	11	-0.688565	-4.2482	0.00975308	0.726106	Hypomethylated	-22	No	No	No	Yes	3' UTR	ENSMMUG00000003659	62778	EDNRA	endothelin receptor type A
cffDNA	GD45	OvC	10	94249211	94252649	3439	19	-0.415961	-4.24752	0.00976543	0.726106	Hypomethylated	-13	No	No	No	Yes	Distal Intergenic	ENSMMUG00000007560	-43031	PRELID3B	PRELI domain containing 3B
cffDNA	GD45	OvC	6	40542128	40543069	942	16	-0.836666	-4.24736	0.00976954	0.726106	Hypomethylated	-27	Yes	Yes	No	No	Promoter	ENSMMUG00000016167	1325	PTGER4	prostaglandin E receptor 4
cffDNA	GD45	OvC	10	59728557	59730112	1556	11	-0.652282	-4.24705	0.00978395	0.726106	Hypomethylated	-21	No	No	No	Yes	Distal Intergenic	ENSMMUG00000064170	16225	BMP2	bone morphogenetic protein 2
cffDNA	GD45	OvC	7	113057453	113058630	1178	6	-0.784051	-4.24673	0.00979012	0.726106	Hypomethylated	-25	No	No	No	Yes	Distal Intergenic	ENSMMUG00000014667	-12174	ABHD12B	abhydrolase domain containing 12B
cffDNA	GD45	OvC	17	14865767	14866448	682	8	0.82295	4.2463	0.00979321	0.726106	Hypermethylated	26	No	No	No	Yes	Intron	ENSMMUG00000016791	171347	DCLK1	doublecortin like kinase 1
cffDNA	GD45	OvC	19	2541440	2542465	1026	7	0.737059	4.24575	0.00980453	0.726106	Hypermethylated	23	No	No	Yes	Yes	Intron	ENSMMUG00000065054	24841	GNG7	G protein subunit gamma 7
cffDNA	GD45	OvC	8	120638414	120638972	559	5	0.787475	4.24557	0.0098107	0.726106	Hypermethylated	25	No	No	No	Yes	Intron	ENSMMUG00000002595	235155	COL14A1	collagen type XIV alpha 1 chain
cffDNA	GD45	OvC	16	70296967	70298189	1223	6	-0.90345	-4.24544	0.00981482	0.726106	Hypomethylated	-29	No	No	No	Yes	Intron	ENSMMUG00000064463	9282
cffDNA	GD45	OvC	5	187244728	187244815	88	8	0.911413	4.24533	0.00981996	0.726106	Hypermethylated	29	No	No	No	Yes	Distal Intergenic	ENSMMUG00000048378	-26716
cffDNA	GD45	OvC	10	98274963	98276016	1054	10	0.766261	4.24528	0.00982099	0.726106	Hypermethylated	24	No	No	Yes	Yes	Distal Intergenic	ENSMMUG00000042904	9930
cffDNA	GD45	OvC	15	9584001	9584373	373	11	0.616596	4.2448	0.00983128	0.726106	Hypermethylated	20	No	Yes	No	No	3' UTR	ENSMMUG00000012713	39208	FIBCD1	fibrinogen C domain containing 1
cffDNA	GD45	OvC	12	107271671	107272384	714	5	0.862146	4.24442	0.00983951	0.726106	Hypermethylated	27	No	No	No	Yes	Distal Intergenic	ENSMMUG00000053092	-116888
cffDNA	GD45	OvC	9	89138161	89138465	305	6	-0.788343	-4.24437	0.00984157	0.726106	Hypomethylated	-25	No	No	Yes	No	Distal Intergenic	ENSMMUG00000009339	-3221	FAS	Fas cell surface death receptor
cffDNA	GD45	OvC	7	68276685	68277195	511	6	-0.523754	-4.24432	0.00984157	0.726106	Hypomethylated	-17	No	No	No	Yes	Intron	ENSMMUG00000022678	13445	RHCG	Rh family C glycoprotein
cffDNA	GD45	OvC	3	10536832	10537479	648	8	0.819544	4.24421	0.00984671	0.726106	Hypermethylated	26	No	No	No	Yes	Exon	ENSMMUG00000001125	14281	SETD4	SET domain containing 4
cffDNA	GD45	OvC	2	52207906	52208588	683	6	-0.919623	-4.2442	0.00984671	0.726106	Hypomethylated	-29	No	No	No	Yes	Distal Intergenic	ENSMMUG00000050012	3742	LOC114676631	small nucleolar RNA U13
cffDNA	GD45	OvC	14	108673193	108674219	1027	16	-0.700209	-4.24362	0.00986112	0.726106	Hypomethylated	-22	No	No	No	Yes	Distal Intergenic	ENSMMUG00000050683	-26792
cffDNA	GD45	OvC	7	36420667	36422157	1491	11	0.637935	4.24254	0.00988272	0.726106	Hypermethylated	20	No	No	No	Yes	Distal Intergenic	ENSMMUG00000065309	-6174
cffDNA	GD45	OvC	3	98247023	98247218	196	7	-0.960233	-4.24234	0.00988787	0.726106	Hypomethylated	-31	No	Yes	No	No	Promoter	ENSMMUG00000017049	1371	TSPAN13	tetraspanin 13
cffDNA	GD45	OvC	12	124524511	124524704	194	6	0.909084	4.24176	0.00990124	0.726106	Hypermethylated	29	No	No	No	Yes	Distal Intergenic	ENSMMUG00000021605	43551	COPS8	COP9 signalosome subunit 8
cffDNA	GD45	OvC	9	17424348	17425865	1518	13	0.560688	4.24134	0.00990845	0.726106	Hypermethylated	18	No	No	No	Yes	Distal Intergenic	ENSMMUG00000065080	32749
cffDNA	GD45	OvC	18	61770914	61771603	690	18	0.505665	4.24078	0.00991977	0.726106	Hypermethylated	16	No	No	No	Yes	Intron	ENSMMUG00000004663	45188	COLEC12	collectin subfamily member 12
cffDNA	GD45	OvC	1	190684469	190685175	707	6	-0.87922	-4.24072	0.00992182	0.726106	Hypomethylated	-28	No	No	No	Yes	Intron	ENSMMUG00000002741	220042	CSMD2	CUB and Sushi multiple domains 2
cffDNA	GD45	OvC	5	61596173	61597266	1094	5	1.00311	4.24049	0.00992491	0.726106	Hypermethylated	32	No	No	No	Yes	Distal Intergenic	ENSMMUG00000051406	-34187
cffDNA	GD45	OvC	2	190664810	190665132	323	5	0.656946	4.23981	0.00993623	0.726106	Hypermethylated	21	No	No	No	Yes	Distal Intergenic	ENSMMUG00000052727	-99262
cffDNA	GD45	OvC	10	1882332	1883309	978	16	-0.592525	-4.23963	0.00993931	0.726106	Hypomethylated	-19	No	No	No	Yes	Distal Intergenic	ENSMMUG00000061039	41402
cffDNA	GD45	OvC	17	57768084	57769647	1564	5	1.0314	4.23945	0.00994343	0.726106	Hypermethylated	33	No	No	No	Yes	Distal Intergenic	ENSMMUG00000001312	185275	LMO7	LIM domain 7
cffDNA	GD45	OvC	11	118320	120079	1760	15	-0.663747	-4.23907	0.00995166	0.726106	Hypomethylated	-21	No	No	No	Yes	Intron	ENSMMUG00000022067	47387	IQSEC3	IQ motif and Sec7 domain ArfGEF 3
cffDNA	GD45	OvC	19	53295405	53296029	625	6	0.699536	4.23882	0.00996195	0.726106	Hypermethylated	22	No	Yes	No	No	Promoter	ENSMMUG00000055539	1238	ZNF331	zinc finger protein 331
cffDNA	GD45	OvC	4	134664580	134665936	1357	11	-0.556511	-4.23872	0.00996298	0.726106	Hypomethylated	-18	No	No	No	Yes	Intron	ENSMMUG00000021712	28614	UHRF1BP1	UHRF1 binding protein 1
cffDNA	GD45	OvC	4	159429611	159429815	205	6	0.721785	4.23869	0.00996298	0.726106	Hypermethylated	23	No	No	No	Yes	Intron	ENSMMUG00000020132	76709	GCNT2	glucosaminyl (N-acetyl) transferase 2
cffDNA	GD45	OvC	1	41371296	41372265	970	8	-0.57614	-4.23857	0.00996607	0.726106	Hypomethylated	-18	No	No	No	Yes	Intron	ENSMMUG00000064206	59055	TSEN15	tRNA splicing endonuclease subunit 15
cffDNA	GD45	OvC	2	195350675	195351534	860	5	-0.966863	-4.23802	0.00997841	0.726106	Hypomethylated	-31	No	No	No	Yes	Intron	ENSMMUG00000012609	600297	ROBO2	roundabout guidance receptor 2
cffDNA	GD45	OvC	1	78167698	78168672	975	5	0.976329	4.23799	0.00997944	0.726106	Hypermethylated	31	No	No	No	Yes	Intron	ENSMMUG00000022288	45674	MARK1	microtubule affinity regulating kinase 1
cffDNA	GD45	OvC	12	93095450	93096053	604	10	0.668018	4.23762	0.00999179	0.726106	Hypermethylated	21	No	Yes	No	No	Intron	ENSMMUG00000020052	4944	NRP2	neuropilin 2
cffDNA	GD45	OvC	13	29251613	29253530	1918	5	0.852544	4.23759	0.00999179	0.726106	Hypermethylated	27	No	No	No	Yes	Distal Intergenic	ENSMMUG00000052820	32597	LOC114672007	U7 small nuclear RNA
cffDNA	GD45	OvC	10	93542759	93543564	806	14	-0.57834	-4.23757	0.00999282	0.726106	Hypomethylated	-18	No	No	No	Yes	Distal Intergenic	ENSMMUG00000063760	-15986	VAPB	VAMP associated protein B and C
cffDNA	GD45	OvC	4	4125162	4125653	492	7	0.792919	4.2372	0.00999796	0.726106	Hypermethylated	25	No	No	No	Yes	Intron	ENSMMUG00000005670	275202	RPS6KA2	ribosomal protein S6 kinase A2
cffDNA	GD45	OvC	X	150832068	150832656	589	6	-0.969252	-4.23609	0.0100196	0.726106	Hypomethylated	-31	No	No	No	Yes	Intron	ENSMMUG00000005772	5701	MPP1	membrane palmitoylated protein 1
cffDNA	GD45	OvC	5	167305771	167307780	2010	10	-0.702824	-4.23605	0.0100227	0.726106	Hypomethylated	-22	No	No	No	Yes	Intron	ENSMMUG00000040113	18144	MFAP3L	microfibril associated protein 3 like
cffDNA	GD45	OvC	8	114861608	114862647	1040	6	0.758777	4.23551	0.0100329	0.726106	Hypermethylated	24	No	No	No	Yes	Distal Intergenic	ENSMMUG00000007151	65035	LOC700256	cytidine monophosphate (UMP-CMP) kinase 1, cytosolic-like
cffDNA	GD45	OvC	5	23336259	23337331	1073	5	0.930694	4.23514	0.0100381	0.726106	Hypermethylated	30	No	No	No	Yes	Distal Intergenic	ENSMMUG00000063836	90958
cffDNA	GD45	OvC	10	98823240	98824178	939	9	-0.684117	-4.23439	0.0100597	0.726106	Hypomethylated	-22	No	No	No	Yes	Exon	ENSMMUG00000039256	4882	GMEB2	glucocorticoid modulatory element binding protein 2
cffDNA	GD45	OvC	11	107160840	107161574	735	7	0.779708	4.23431	0.0100648	0.726106	Hypermethylated	25	No	No	No	Yes	Intron	ENSMMUG00000015540	161018	BTBD11	BTB domain containing 11
cffDNA	GD45	OvC	15	33085459	33086655	1197	10	-0.56593	-4.23414	0.0100659	0.726106	Hypomethylated	-18	No	No	No	Yes	Intron	ENSMMUG00000002361	173696	PALM2AKAP2	PALM2 and AKAP2 fusion
cffDNA	GD45	OvC	18	4558607	4558924	318	15	-0.414319	-4.23389	0.010069	0.726106	Hypomethylated	-13	No	Yes	No	No	Distal Intergenic	ENSMMUG00000039419	-29034
cffDNA	GD45	OvC	10	7861553	7862234	682	14	0.447538	4.23367	0.0100741	0.726106	Hypermethylated	14	No	No	No	Yes	Intron	ENSMMUG00000005769	167024	EFCAB6	EF-hand calcium binding domain 6
cffDNA	GD45	OvC	1	135854223	135855925	1703	6	0.80909	4.23346	0.0100823	0.726106	Hypermethylated	26	No	No	No	Yes	Distal Intergenic	ENSMMUG00000020588	-67286	PKN2	protein kinase N2
cffDNA	GD45	OvC	4	156561495	156562422	928	7	-0.852741	-4.23328	0.0100875	0.726106	Hypomethylated	-27	No	No	No	Yes	Intron	ENSMMUG00000005406	55042	TBC1D7	TBC1 domain family member 7
cffDNA	GD45	OvC	6	173257060	173257790	731	11	0.665501	4.23314	0.0100895	0.726106	Hypermethylated	21	No	No	No	Yes	Intron	ENSMMUG00000052920	37187	CPLX2	complexin 2
cffDNA	GD45	OvC	8	60020371	60023477	3107	14	0.492713	4.23304	0.0100895	0.726106	Hypermethylated	16	No	No	No	Yes	Distal Intergenic	ENSMMUG00000063325	212957
cffDNA	GD45	OvC	8	139583178	139585624	2447	17	0.469119	4.23291	0.0100937	0.726106	Hypermethylated	15	No	No	No	Yes	Distal Intergenic	ENSMMUG00000064221	-22064
cffDNA	GD45	OvC	10	4598726	4598810	85	5	-0.852164	-4.23271	0.0100957	0.726106	Hypomethylated	-27	No	No	No	Yes	Intron	ENSMMUG00000003764	120623	TBC1D22A	TBC1 domain family member 22A
cffDNA	GD45	OvC	X	130817501	130818295	795	13	-0.647129	-4.23109	0.0101338	0.727991	Hypomethylated	-21	No	No	Yes	No	Intron	ENSMMUG00000060425	3694	LOC106995330	uncharacterized LOC106995330
cffDNA	GD45	OvC	X	1593518	1594610	1093	9	0.788599	4.23104	0.0101358	0.727991	Hypermethylated	25	No	No	No	Yes	Distal Intergenic	ENSMMUG00000064632	55408
cffDNA	GD45	OvC	10	2879019	2879102	84	9	0.551169	4.23005	0.0101636	0.729485	Hypermethylated	18	No	Yes	No	No	Intron	ENSMMUG00000042762	122676	TAFA5	TAFA chemokine like family member 5
cffDNA	GD45	OvC	5	111925206	111928018	2813	10	0.628816	4.22895	0.0101893	0.73083	Hypermethylated	20	No	No	No	Yes	Intron	ENSMMUG00000008587	136565	CAMK2D	calcium/calmodulin dependent protein kinase II delta
cffDNA	GD45	OvC	12	115268143	115268736	594	10	-0.778073	-4.22849	0.0102027	0.731288	Hypomethylated	-25	No	No	No	Yes	Distal Intergenic	ENSMMUG00000013250	13691	CCL20	C-C motif chemokine ligand 20
cffDNA	GD45	OvC	5	147519204	147521281	2078	6	0.917711	4.2273	0.0102367	0.732984	Hypermethylated	29	No	No	No	Yes	Distal Intergenic	ENSMMUG00000024348	-51226	LOC114678499	U6 spliceosomal RNA
cffDNA	GD45	OvC	4	8506996	8508121	1126	10	-0.717544	-4.22703	0.0102459	0.732984	Hypomethylated	-23	No	No	No	Yes	Intron	ENSMMUG00000020410	476715	PRKN	parkin RBR E3 ubiquitin protein ligase
cffDNA	GD45	OvC	6	156139670	156140360	691	8	0.727703	4.2267	0.0102572	0.732984	Hypermethylated	23	No	No	No	Yes	Intron	ENSMMUG00000021696	378496	EBF1	EBF transcription factor 1
cffDNA	GD45	OvC	16	6709424	6710811	1388	10	-0.62684	-4.22658	0.0102593	0.732984	Hypomethylated	-20	No	No	No	Yes	Intron	ENSMMUG00000021519	59357	TEKT1	tektin 1
cffDNA	GD45	OvC	5	1750210	1751676	1467	5	0.914316	4.22581	0.0102819	0.732984	Hypermethylated	29	No	No	No	Yes	Exon	ENSMMUG00000032303	17041	SLBP	stem-loop binding protein
cffDNA	GD45	OvC	4	11110097	11111197	1101	5	1.13566	4.22549	0.0102922	0.732984	Hypermethylated	36	No	No	No	Yes	Distal Intergenic	ENSMMUG00000050418	207173	SOD2	superoxide dismutase 2
cffDNA	GD45	OvC	8	74247581	74249390	1810	6	0.813375	4.22538	0.0102943	0.732984	Hypermethylated	26	No	No	No	Yes	Intron	ENSMMUG00000021588	9877	STAU2	staufen double-stranded RNA binding protein 2
cffDNA	GD45	OvC	12	118429038	118429592	555	7	0.688159	4.2253	0.0102953	0.732984	Hypermethylated	22	No	No	No	Yes	Distal Intergenic	ENSMMUG00000018388	13534	SPATA3	spermatogenesis associated 3
cffDNA	GD45	OvC	12	3786901	3787173	273	6	-0.667771	-4.22517	0.0102994	0.732984	Hypomethylated	-21	No	No	No	Yes	Distal Intergenic	ENSMMUG00000000376	-4460	BIN1	bridging integrator 1
cffDNA	GD45	OvC	20	53399690	53400285	596	8	0.506372	4.22494	0.0103036	0.732984	Hypermethylated	16	No	No	No	Yes	Distal Intergenic	ENSMMUG00000054170	14115
cffDNA	GD45	OvC	20	49155608	49157143	1536	11	0.751556	4.22448	0.010318	0.732984	Hypermethylated	24	No	No	No	Yes	Intron	ENSMMUG00000018511	72407	CDH8	cadherin 8
cffDNA	GD45	OvC	9	40345615	40347728	2114	9	0.780369	4.22436	0.0103231	0.732984	Hypermethylated	25	No	No	No	Yes	Distal Intergenic	ENSMMUG00000063444	18100
cffDNA	GD45	OvC	19	46981658	46983075	1418	9	-0.704461	-4.22428	0.0103252	0.732984	Hypomethylated	-22	No	No	No	Yes	Intron	ENSMMUG00000011332	119205	ARHGAP35	Rho GTPase activating protein 35
cffDNA	GD45	OvC	19	8089527	8091708	2182	11	0.584372	4.22394	0.0103324	0.732984	Hypermethylated	19	No	No	No	Yes	Distal Intergenic	ENSMMUG00000011178	-11931	CERS4	ceramide synthase 4
cffDNA	GD45	OvC	6	175325309	175326090	782	11	0.618651	4.22372	0.0103354	0.732984	Hypermethylated	20	No	No	No	Yes	Distal Intergenic	ENSMMUG00000064891	-27301
cffDNA	GD45	OvC	5	42295066	42295192	127	5	0.856462	4.22345	0.0103385	0.732984	Hypermethylated	27	No	No	No	Yes	Distal Intergenic	ENSMMUG00000030349	178405	GRXCR1	glutaredoxin and cysteine rich domain containing 1
cffDNA	GD45	OvC	8	107790904	107793529	2626	9	0.672092	4.2227	0.010355	0.733171	Hypermethylated	21	No	No	No	Yes	Distal Intergenic	ENSMMUG00000017745	-70141	ANGPT1	angiopoietin 1
cffDNA	GD45	OvC	15	52805347	52806839	1493	10	0.794654	4.22259	0.0103581	0.733171	Hypermethylated	25	No	No	No	Yes	Distal Intergenic	ENSMMUG00000006052	-127946
cffDNA	GD45	OvC	12	63759301	63761403	2103	10	-0.587507	-4.22247	0.0103622	0.733171	Hypomethylated	-19	No	No	No	Yes	Distal Intergenic	ENSMMUG00000033962	-50351
cffDNA	GD45	OvC	20	30182598	30184064	1467	7	0.768249	4.22172	0.0103838	0.733212	Hypermethylated	24	No	No	No	Yes	Distal Intergenic	ENSMMUG00000062077	364956
cffDNA	GD45	OvC	1	120979115	120981004	1890	6	0.934785	4.22168	0.0103838	0.733212	Hypermethylated	30	No	No	No	Yes	Distal Intergenic	ENSMMUG00000051127	-9631
cffDNA	GD45	OvC	8	122544693	122546781	2089	7	0.816233	4.22166	0.0103838	0.733212	Hypermethylated	26	No	No	No	Yes	Distal Intergenic	ENSMMUG00000058797	-439781	LOC114680516	small nucleolar RNA U13
cffDNA	GD45	OvC	16	26303301	26304617	1317	11	-0.685742	-4.22151	0.010392	0.733298	Hypomethylated	-22	No	No	No	Yes	Distal Intergenic	ENSMMUG00000050728	-28629	LOC106993942	galectin-9B
cffDNA	GD45	OvC	18	47690947	47692612	1666	5	-0.933325	-4.22098	0.0104064	0.73349	Hypomethylated	-30	No	No	No	Yes	Intron	ENSMMUG00000003302	205930	DTNA	dystrobrevin alpha
cffDNA	GD45	OvC	14	59052130	59054570	2441	19	-0.546697	-4.22071	0.0104126	0.73349	Hypomethylated	-17	No	No	No	Yes	Distal Intergenic	ENSMMUG00000062951	34658	LOC100423637	olfactory receptor 6A2
cffDNA	GD45	OvC	13	65746399	65748014	1616	11	-0.564101	-4.21971	0.010426	0.73349	Hypomethylated	-18	No	No	No	Yes	Distal Intergenic	ENSMMUG00000053803	48565	LOC114672082	U6 spliceosomal RNA
cffDNA	GD45	OvC	4	135308399	135308596	198	5	1.18185	4.21954	0.0104311	0.73349	Hypermethylated	38	No	No	No	Yes	Distal Intergenic	ENSMMUG00000023046	-40834	GRM4	glutamate metabotropic receptor 4
cffDNA	GD45	OvC	19	234953	235136	184	10	0.510466	4.21921	0.0104404	0.73349	Hypermethylated	16	No	Yes	No	No	Intron	ENSMMUG00000057605	5077	ODF3L2	outer dense fiber of sperm tails 3 like 2
cffDNA	GD45	OvC	13	50072149	50072590	442	7	0.680981	4.21917	0.0104404	0.73349	Hypermethylated	22	No	No	No	Yes	Distal Intergenic	ENSMMUG00000064577	-122051
cffDNA	GD45	OvC	18	63472098	63473496	1399	10	0.615625	4.21855	0.0104517	0.73349	Hypermethylated	20	No	No	No	Yes	Intron	ENSMMUG00000064502	19262
cffDNA	GD45	OvC	X	22502750	22503781	1032	10	0.762163	4.21841	0.0104579	0.73349	Hypermethylated	24	No	No	No	Yes	Distal Intergenic	ENSMMUG00000060753	194283	LOC114675154	U6 spliceosomal RNA
cffDNA	GD45	OvC	6	67747647	67749069	1423	11	0.626292	4.21831	0.0104579	0.73349	Hypermethylated	20	No	Yes	Yes	No	Promoter	ENSMMUG00000045336	-885	MRPS36	mitochondrial ribosomal protein S36
cffDNA	GD45	OvC	3	132170743	132172536	1794	11	0.468205	4.21701	0.0104888	0.734376	Hypermethylated	15	No	No	No	Yes	Intron	ENSMMUG00000000383	16496	ATXN7L1	ataxin 7 like 1
cffDNA	GD45	OvC	20	73409424	73410501	1078	13	0.677653	4.21665	0.0104949	0.734376	Hypermethylated	22	No	No	No	Yes	Distal Intergenic	ENSMMUG00000049438	111959
cffDNA	GD45	OvC	X	6576433	6580254	3822	19	-0.348357	-4.21655	0.010497	0.734376	Hypomethylated	-11	No	No	No	Yes	Distal Intergenic	ENSMMUG00000055686	66773
cffDNA	GD45	OvC	15	99492815	99493789	975	11	-0.440757	-4.21642	0.0105042	0.734376	Hypomethylated	-14	No	No	No	Yes	Intron	ENSMMUG00000064293	71530
cffDNA	GD45	OvC	17	84799120	84800129	1010	10	-0.698738	-4.21605	0.0105145	0.734376	Hypomethylated	-22	No	No	No	Yes	Distal Intergenic	ENSMMUG00000007664	-79001	SLC10A2	solute carrier family 10 member 2
cffDNA	GD45	OvC	6	31252103	31253222	1120	8	0.626754	4.21596	0.0105155	0.734376	Hypermethylated	20	No	No	No	Yes	Distal Intergenic	ENSMMUG00000000712	-98085	CDH6	cadherin 6
cffDNA	GD45	OvC	2	29552660	29553981	1322	5	0.834115	4.21523	0.0105361	0.734376	Hypermethylated	27	No	No	No	Yes	Distal Intergenic	ENSMMUG00000060155	98045
cffDNA	GD45	OvC	20	75668696	75669443	748	10	-0.829141	-4.21513	0.0105392	0.734376	Hypomethylated	-26	No	Yes	No	No	Intron	ENSMMUG00000014326	8843	MVD	mevalonate diphosphate decarboxylase
cffDNA	GD45	OvC	10	73391079	73391496	418	9	0.735926	4.21491	0.0105453	0.734376	Hypermethylated	23	No	No	Yes	No	3' UTR	ENSMMUG00000018924	91684	RPRD1B	regulation of nuclear pre-mRNA domain containing 1B
cffDNA	GD45	OvC	10	54818140	54818200	61	5	-0.542032	-4.21489	0.0105474	0.734376	Hypomethylated	-17	No	No	No	Yes	Distal Intergenic	ENSMMUG00000061931	-51272
cffDNA	GD45	OvC	1	170227702	170229680	1979	8	0.587043	4.21474	0.0105546	0.734376	Hypermethylated	19	No	No	No	Yes	Exon	ENSMMUG00000015949	13336	CYB5RL	cytochrome b5 reductase-like
cffDNA	GD45	OvC	13	59534006	59534749	744	5	0.808452	4.21445	0.0105608	0.734376	Hypermethylated	26	No	No	No	Yes	Promoter	ENSMMUG00000038170	1780
cffDNA	GD45	OvC	X	48836259	48836433	175	16	-0.83548	-4.21443	0.0105618	0.734376	Hypomethylated	-27	Yes	No	No	No	Promoter	ENSMMUG00000016469	474	PCSK1N	proprotein convertase subtilisin/kexin type 1 inhibitor
cffDNA	GD45	OvC	7	143222364	143222599	236	6	0.721957	4.21395	0.0105721	0.734603	Hypermethylated	23	No	No	No	Yes	Intron	ENSMMUG00000019713	140410	TSHR	thyroid stimulating hormone receptor
cffDNA	GD45	OvC	20	27169257	27169272	16	5	-1.05039	-4.21271	0.0105958	0.734767	Hypomethylated	-33	No	No	Yes	No	Exon	ENSMMUG00000007329	4306	CORO1A	coronin 1A
cffDNA	GD45	OvC	1	2246823	2246921	99	6	1.03728	4.21243	0.0106081	0.734767	Hypermethylated	33	No	Yes	No	No	Downstream	ENSMMUG00000053269	5774
cffDNA	GD45	OvC	6	164058340	164058757	418	7	0.852678	4.21199	0.0106133	0.734767	Hypermethylated	27	No	No	No	Yes	Distal Intergenic	ENSMMUG00000058463	-55465
cffDNA	GD45	OvC	2	174260561	174262873	2313	9	-0.677098	-4.21179	0.0106174	0.734767	Hypomethylated	-22	No	No	No	Yes	Distal Intergenic	ENSMMUG00000021567	33968	NXPE3	neurexophilin and PC-esterase domain family member 3
cffDNA	GD45	OvC	7	27195102	27195741	640	14	-0.488034	-4.21165	0.0106215	0.734767	Hypomethylated	-16	No	No	No	Yes	Distal Intergenic	ENSMMUG00000062923	6707
cffDNA	GD45	OvC	9	109864303	109865753	1451	8	0.812291	4.21138	0.0106307	0.734767	Hypermethylated	26	No	No	No	Yes	Distal Intergenic	ENSMMUG00000052925	-52586
cffDNA	GD45	OvC	12	2976259	2977035	777	19	-0.640426	-4.2109	0.0106441	0.734767	Hypomethylated	-20	No	No	No	Yes	Distal Intergenic	ENSMMUG00000049232	-25520	AMMECR1L	AMMECR1 like
cffDNA	GD45	OvC	1	24275044	24275906	863	11	0.504519	4.21069	0.0106524	0.734767	Hypermethylated	16	No	Yes	No	No	3' UTR	ENSMMUG00000023462	68253	ILDR2	immunoglobulin like domain containing receptor 2
cffDNA	GD45	OvC	3	77051580	77052732	1153	7	-0.481768	-4.21064	0.0106565	0.734767	Hypomethylated	-15	No	No	No	Yes	Distal Intergenic	ENSMMUG00000023659	-70096	STARD3NL	STARD3 N-terminal like
cffDNA	GD45	OvC	17	91575361	91575622	262	7	0.696997	4.20979	0.010677	0.734767	Hypermethylated	22	No	No	No	Yes	Distal Intergenic	ENSMMUG00000038243	-27038
cffDNA	GD45	OvC	10	86309246	86310482	1237	6	0.745921	4.20971	0.0106781	0.734767	Hypermethylated	24	No	No	No	Yes	Distal Intergenic	ENSMMUG00000051422	43483
cffDNA	GD45	OvC	5	66472773	66474257	1485	9	0.648555	4.20923	0.0106873	0.734767	Hypermethylated	21	No	No	No	Yes	Distal Intergenic	ENSMMUG00000036509	167013	LOC114678535	U6 spliceosomal RNA
cffDNA	GD45	OvC	10	87833159	87833834	676	7	0.580333	4.20906	0.0106945	0.734767	Hypermethylated	18	No	No	No	Yes	Promoter	ENSMMUG00000050197	-2838
cffDNA	GD45	OvC	2	171541874	171543258	1385	8	0.569603	4.20851	0.0107079	0.734767	Hypermethylated	18	No	No	No	Yes	Distal Intergenic	ENSMMUG00000057371	-162299
cffDNA	GD45	OvC	3	160974425	160975525	1101	7	0.893075	4.20842	0.010711	0.734767	Hypermethylated	28	No	No	No	Yes	Intron	ENSMMUG00000013098	140737	LOC713150	aldo-keto reductase family 1 member B10
cffDNA	GD45	OvC	2	191949400	191951753	2354	8	0.698195	4.20833	0.0107141	0.734767	Hypermethylated	22	No	No	No	Yes	Distal Intergenic	ENSMMUG00000051404	-77760
cffDNA	GD45	OvC	20	9342782	9345044	2263	5	0.923238	4.20827	0.0107161	0.734767	Hypermethylated	29	No	No	No	Yes	Distal Intergenic	ENSMMUG00000060060	29091
cffDNA	GD45	OvC	14	120322973	120324926	1954	8	-0.629375	-4.20825	0.0107161	0.734767	Hypomethylated	-20	No	No	No	Yes	Promoter	ENSMMUG00000052997	-2520
cffDNA	GD45	OvC	7	15801662	15802345	684	5	-1.06827	-4.20825	0.0107161	0.734767	Hypomethylated	-34	No	No	No	Yes	Distal Intergenic	ENSMMUG00000056188	91500
cffDNA	GD45	OvC	10	91558963	91562677	3715	26	-0.485164	-4.2071	0.0107408	0.734767	Hypomethylated	-15	No	No	No	Yes	Promoter	ENSMMUG00000000073	1925	CASS4	Cas scaffold protein family member 4
cffDNA	GD45	OvC	10	13310182	13310389	208	8	1.01823	4.2069	0.010748	0.734767	Hypermethylated	32	No	No	Yes	No	Intron	ENSMMUG00000002701	6037	PLA2G6	phospholipase A2 group VI
cffDNA	GD45	OvC	3	30807220	30807383	164	5	0.704568	4.20669	0.0107532	0.734767	Hypermethylated	22	No	No	No	Yes	Distal Intergenic	ENSMMUG00000064737	-26961
cffDNA	GD45	OvC	9	107284507	107285590	1084	12	0.621006	4.20617	0.0107686	0.734767	Hypermethylated	20	No	No	No	Yes	Intron	ENSMMUG00000000433	455507	SORCS1	sortilin related VPS10 domain containing receptor 1
cffDNA	GD45	OvC	5	12652463	12654377	1915	9	0.648872	4.20539	0.0107871	0.734767	Hypermethylated	21	No	No	No	Yes	Distal Intergenic	ENSMMUG00000022027	-29227	BOD1L1	biorientation of chromosomes in cell division 1 like 1
cffDNA	GD45	OvC	14	84986685	84986844	160	12	0.541208	4.20528	0.0107882	0.734767	Hypermethylated	17	No	No	No	Yes	Distal Intergenic	ENSMMUG00000061386	-110287
cffDNA	GD45	OvC	20	71894732	71895133	402	10	-0.672212	-4.20511	0.0107892	0.734767	Hypomethylated	-21	No	No	No	Yes	Intron	ENSMMUG00000011245	61990	CRISPLD2	cysteine rich secretory protein LCCL domain containing 2
cffDNA	GD45	OvC	1	148102529	148103847	1319	5	0.869262	4.20359	0.0108273	0.734767	Hypermethylated	28	No	No	No	Yes	Intron	ENSMMUG00000005990	206166	ST6GALNAC3	ST6 N-acetylgalactosaminide alpha-2,6-sialyltransferase 3
cffDNA	GD45	OvC	15	81851933	81853142	1210	10	-0.878921	-4.20333	0.0108345	0.734767	Hypomethylated	-28	No	No	No	Yes	Exon	ENSMMUG00000015279	41607	SMARCA2	SWI/SNF related, matrix associated, actin dependent regulator of chromatin, subfamily a, member 2
cffDNA	GD45	OvC	20	76270983	76271423	441	7	0.509092	4.20307	0.0108437	0.734767	Hypermethylated	16	No	Yes	Yes	No	Distal Intergenic	ENSMMUG00000060736	-24701
cffDNA	GD45	OvC	13	84018768	84019816	1049	10	0.587017	4.20269	0.0108499	0.734767	Hypermethylated	19	No	No	No	Yes	Intron	ENSMMUG00000009603	6619	DNAJC27	DnaJ heat shock protein family (Hsp40) member C27
cffDNA	GD45	OvC	5	178544015	178546441	2427	12	0.624194	4.20246	0.010853	0.734767	Hypermethylated	20	No	No	No	Yes	Distal Intergenic	ENSMMUG00000051586	-512181
cffDNA	GD45	OvC	15	107172535	107173393	859	7	0.72798	4.20243	0.010853	0.734767	Hypermethylated	23	No	No	No	Yes	Intron	ENSMMUG00000049490	80967	LOC100428605	putative UPF0607 protein ENSP00000383144
cffDNA	GD45	OvC	X	81992989	81995125	2137	11	-0.714911	-4.20212	0.0108633	0.734767	Hypomethylated	-23	No	No	No	Yes	Intron	ENSMMUG00000004335	139738	APOOL	apolipoprotein O like
cffDNA	GD45	OvC	9	92458056	92458579	524	7	-0.666775	-4.20174	0.0108725	0.734767	Hypomethylated	-21	No	Yes	No	No	Promoter	ENSMMUG00000004816	-954	MARCHF5	membrane associated ring-CH-type finger 5
cffDNA	GD45	OvC	2	145657265	145658072	808	7	0.669409	4.20147	0.0108777	0.734767	Hypermethylated	21	No	No	No	Yes	Distal Intergenic	ENSMMUG00000058936	-86253	LOC114676466	5S ribosomal RNA
cffDNA	GD45	OvC	14	122428694	122429415	722	9	-0.781211	-4.2014	0.0108797	0.734767	Hypomethylated	-25	No	Yes	No	No	Distal Intergenic	ENSMMUG00000050179	-52925	TMEM45B	transmembrane protein 45B
cffDNA	GD45	OvC	5	182927679	182929571	1893	10	-0.737549	-4.20125	0.0108828	0.734767	Hypomethylated	-23	No	No	No	Yes	Exon	ENSMMUG00000015733	313882	SORBS2	sorbin and SH3 domain containing 2
cffDNA	GD45	OvC	6	170029437	170030221	785	7	-0.82312	-4.20125	0.0108839	0.734767	Hypomethylated	-26	No	No	No	Yes	Distal Intergenic	ENSMMUG00000008848	-10175	NEURL1B	neuralized E3 ubiquitin protein ligase 1B
cffDNA	GD45	OvC	16	40739425	40744554	5130	21	0.480948	4.20113	0.0108859	0.734767	Hypermethylated	15	No	No	No	Yes	Intron	ENSMMUG00000059321	93355
cffDNA	GD45	OvC	9	116984088	116985820	1733	10	-0.55833	-4.20106	0.010888	0.734767	Hypomethylated	-18	No	No	No	Yes	Distal Intergenic	ENSMMUG00000033041	-42843	LOC114670182	U6 spliceosomal RNA
cffDNA	GD45	OvC	14	124658622	124659214	593	6	-0.618508	-4.20083	0.0108931	0.734767	Hypomethylated	-20	No	No	No	Yes	Intron	ENSMMUG00000020197	668408	NTM	neurotrimin
cffDNA	GD45	OvC	10	92607676	92608057	382	7	0.720643	4.20079	0.0108952	0.734767	Hypermethylated	23	No	No	No	Yes	Intron	ENSMMUG00000031391	48856	RBM38	RNA binding motif protein 38
cffDNA	GD45	OvC	2	27619134	27619627	494	6	0.718907	4.20076	0.0108962	0.734767	Hypermethylated	23	No	No	No	Yes	Intron	ENSMMUG00000020342	89258	KAT2B	lysine acetyltransferase 2B
cffDNA	GD45	OvC	15	46075000	46076614	1615	17	-0.546986	-4.20064	0.0109013	0.734767	Hypomethylated	-17	No	No	No	Yes	Intron	ENSMMUG00000008670	31360	SHB	SH2 domain containing adaptor protein B
cffDNA	GD45	OvC	11	129092295	129093846	1552	11	0.625854	4.2006	0.0109024	0.734767	Hypermethylated	20	No	No	No	Yes	Intron	ENSMMUG00000012569	647588	TMEM132D	transmembrane protein 132D
cffDNA	GD45	OvC	18	65617586	65618289	704	6	0.914735	4.20004	0.0109168	0.734767	Hypermethylated	29	No	No	No	Yes	Intron	ENSMMUG00000001471	55450	DLGAP1	DLG associated protein 1
cffDNA	GD45	OvC	14	126989223	126990290	1068	9	0.77738	4.19916	0.0109404	0.734767	Hypermethylated	25	No	No	No	Yes	3' UTR	ENSMMUG00000002250	11240	B3GAT1	beta-1,3-glucuronyltransferase 1
cffDNA	GD45	OvC	12	57467558	57469156	1599	12	-0.558003	-4.19887	0.0109456	0.734767	Hypomethylated	-18	No	No	No	Yes	Intron	ENSMMUG00000016256	200857	MYO3B	myosin IIIB
cffDNA	GD45	OvC	2	35997506	35999363	1858	9	0.589312	4.19873	0.0109497	0.734767	Hypermethylated	19	No	Yes	Yes	No	3' UTR	ENSMMUG00000008916	34094	TF	transferrin
cffDNA	GD45	OvC	12	124717494	124717861	368	8	-0.816602	-4.19868	0.0109507	0.734767	Hypomethylated	-26	No	No	No	Yes	Distal Intergenic	ENSMMUG00000014049	61922	COL6A3	collagen type VI alpha 3 chain
cffDNA	GD45	OvC	6	147594646	147595919	1274	12	0.502571	4.19856	0.0109518	0.734767	Hypermethylated	16	No	No	No	Yes	Promoter	ENSMMUG00000011556	0	CSF1R	colony stimulating factor 1 receptor
cffDNA	GD45	OvC	15	12933781	12934027	247	8	-0.780564	-4.19846	0.0109528	0.734767	Hypomethylated	-25	No	No	No	Yes	Intron	ENSMMUG00000016421	68276	STXBP1	syntaxin binding protein 1
cffDNA	GD45	OvC	3	72718040	72719924	1885	7	0.809287	4.19778	0.0109631	0.734767	Hypermethylated	26	No	No	No	Yes	Distal Intergenic	ENSMMUG00000052530	144606
cffDNA	GD45	OvC	14	58394668	58395341	674	5	0.699055	4.19763	0.0109723	0.734767	Hypermethylated	22	No	No	No	Yes	Intron	ENSMMUG00000004267	101631	SYT9	synaptotagmin 9
cffDNA	GD45	OvC	12	54630464	54632708	2245	15	0.465758	4.19739	0.0109765	0.734767	Hypermethylated	15	No	No	No	Yes	Distal Intergenic	ENSMMUG00000036784	134836	LOC114671597	U7 small nuclear RNA
cffDNA	GD45	OvC	8	58831724	58833823	2100	7	0.787897	4.19738	0.0109765	0.734767	Hypermethylated	25	No	No	No	Yes	Distal Intergenic	ENSMMUG00000055289	107510	FAM110B	family with sequence similarity 110 member B
cffDNA	GD45	OvC	15	25779212	25779750	539	6	0.721996	4.19638	0.010994	0.734767	Hypermethylated	23	No	No	No	Yes	Intron	ENSMMUG00000013105	376305	ASTN2	astrotactin 2
cffDNA	GD45	OvC	14	55146066	55148434	2369	7	0.760319	4.19614	0.0110022	0.734767	Hypermethylated	24	No	No	No	Yes	5' UTR	ENSMMUG00000040144	6900	RNF141	ring finger protein 141
cffDNA	GD45	OvC	6	175796923	175797269	347	6	-0.664449	-4.19595	0.0110094	0.734767	Hypomethylated	-21	No	No	No	Yes	Distal Intergenic	ENSMMUG00000057525	-50506
cffDNA	GD45	OvC	7	56347412	56347849	438	9	0.787571	4.19586	0.0110114	0.734767	Hypermethylated	25	No	No	No	Yes	Intron	ENSMMUG00000064827	46416	RASGRF1	Ras protein specific guanine nucleotide releasing factor 1
cffDNA	GD45	OvC	3	77926116	77928233	2118	13	-0.542994	-4.19572	0.0110156	0.734767	Hypomethylated	-17	No	No	No	Yes	Intron	ENSMMUG00000023104	209586	ELMO1	engulfment and cell motility 1
cffDNA	GD45	OvC	3	92605772	92606742	971	15	0.604641	4.19537	0.0110238	0.734767	Hypermethylated	19	No	No	No	Yes	Distal Intergenic	ENSMMUG00000002987	-86296	RAPGEF5	Rap guanine nucleotide exchange factor 5
cffDNA	GD45	OvC	20	73382917	73383401	485	12	0.79344	4.19533	0.0110279	0.734767	Hypermethylated	25	No	No	No	Yes	Distal Intergenic	ENSMMUG00000060431	86489
cffDNA	GD45	OvC	1	192198376	192200668	2293	13	0.562233	4.19496	0.0110372	0.734767	Hypermethylated	18	No	No	Yes	Yes	Intron	ENSMMUG00000055077	3466	ZBTB8B	zinc finger and BTB domain containing 8B
cffDNA	GD45	OvC	7	28659568	28659871	304	8	0.659123	4.19491	0.0110372	0.734767	Hypermethylated	21	No	No	Yes	No	Intron	ENSMMUG00000007504	13079	MYO5C	myosin VC
cffDNA	GD45	OvC	3	64850900	64852249	1350	9	-0.605579	-4.19484	0.0110382	0.734767	Hypomethylated	-19	No	No	No	Yes	Distal Intergenic	ENSMMUG00000052346	-9631	LOC114677174	U6 spliceosomal RNA
cffDNA	GD45	OvC	12	106509413	106510741	1329	7	0.752033	4.19469	0.0110454	0.734779	Hypermethylated	24	No	No	No	Yes	Distal Intergenic	ENSMMUG00000000785	-12780	IHH	Indian hedgehog signaling molecule
cffDNA	GD45	OvC	19	44631184	44632400	1217	8	-0.610775	-4.194	0.0110649	0.734837	Hypomethylated	-19	No	No	No	Yes	Intron	ENSMMUG00000003101	32135	LOC714190	poliovirus receptor homolog
cffDNA	GD45	OvC	19	13698004	13698857	854	10	0.485225	4.19395	0.011067	0.734837	Hypermethylated	15	No	No	No	Yes	Exon	ENSMMUG00000014132	22450	PRKACA	protein kinase cAMP-activated catalytic subunit alpha
cffDNA	GD45	OvC	16	12103617	12105111	1495	8	-0.675533	-4.19341	0.0110763	0.734837	Hypomethylated	-22	No	No	No	Yes	Intron	ENSMMUG00000055729	28727
cffDNA	GD45	OvC	2	170681327	170684677	3351	8	0.63461	4.19319	0.0110814	0.734837	Hypermethylated	20	No	No	No	Yes	Intron	ENSMMUG00000009107	135072	ALCAM	activated leukocyte cell adhesion molecule
cffDNA	GD45	OvC	12	9027367	9029009	1643	16	-0.560015	-4.19314	0.0110814	0.734837	Hypomethylated	-18	No	No	No	Yes	Distal Intergenic	ENSMMUG00000063933	-166896
cffDNA	GD45	OvC	20	3184618	3185108	491	6	-0.928309	-4.19227	0.011101	0.735667	Hypomethylated	-30	No	No	No	Yes	Distal Intergenic	ENSMMUG00000064194	6581
cffDNA	GD45	OvC	18	55763062	55763479	418	6	0.717711	4.1918	0.0111123	0.735826	Hypermethylated	23	No	No	No	Yes	Distal Intergenic	ENSMMUG00000033904	7624	LOC114673922	small nucleolar RNA U3
cffDNA	GD45	OvC	18	44668717	44668880	164	8	-1.05657	-4.19159	0.0111174	0.735826	Hypomethylated	-34	No	No	No	Yes	Distal Intergenic	ENSMMUG00000039238	-39902
cffDNA	GD45	OvC	7	105134241	105136764	2524	9	0.740318	4.19097	0.011137	0.735981	Hypermethylated	24	No	No	No	Yes	Distal Intergenic	ENSMMUG00000058637	324855
cffDNA	GD45	OvC	2	184639843	184641204	1362	5	0.932659	4.1908	0.0111442	0.735981	Hypermethylated	30	No	No	No	Yes	Distal Intergenic	ENSMMUG00000061112	-19951
cffDNA	GD45	OvC	3	5383787	5385240	1454	6	0.629091	4.19053	0.0111503	0.735981	Hypermethylated	20	No	No	No	Yes	Intron	ENSMMUG00000004257	96548	BACE2	beta-secretase 2
cffDNA	GD45	OvC	15	6377007	6378458	1452	7	0.650846	4.19034	0.0111565	0.735981	Hypermethylated	21	Yes	Yes	No	No	Promoter	ENSMMUG00000033778	1141	LOC114672920	U6atac minor spliceosomal RNA
cffDNA	GD45	OvC	3	35922038	35922343	306	7	0.633769	4.19023	0.0111627	0.735981	Hypermethylated	20	No	No	No	Yes	Intron	ENSMMUG00000006460	40901	GNA12	G protein subunit alpha 12
cffDNA	GD45	OvC	4	44652020	44653065	1046	7	0.702603	4.18973	0.011174	0.735981	Hypermethylated	22	No	No	No	Yes	Distal Intergenic	ENSMMUG00000052065	322047
cffDNA	GD45	OvC	3	74326166	74326743	578	8	-0.611463	-4.18971	0.011174	0.735981	Hypomethylated	-19	No	No	No	Yes	Distal Intergenic	ENSMMUG00000054924	-47926
cffDNA	GD45	OvC	9	116945674	116946463	790	8	-0.660115	-4.18957	0.0111761	0.735981	Hypomethylated	-21	No	No	No	Yes	Intron	ENSMMUG00000052970	25314	PNLIPRP3	pancreatic lipase related protein 3
cffDNA	GD45	OvC	1	204556825	204557643	819	5	0.707883	4.18901	0.0111894	0.736398	Hypermethylated	23	No	No	No	Yes	Exon	ENSMMUG00000052344	14980	PLA2G2C	phospholipase A2 group IIC
cffDNA	GD45	OvC	16	76932056	76932825	770	12	0.670387	4.18862	0.0111966	0.736408	Hypermethylated	21	No	No	No	Yes	Intron	ENSMMUG00000006761	49803	RPTOR	regulatory associated protein of MTOR complex 1
cffDNA	GD45	OvC	4	57848897	57849589	693	9	0.657789	4.1884	0.0112039	0.736419	Hypermethylated	21	No	No	No	Yes	Distal Intergenic	ENSMMUG00000019045	-21617	ESR1	estrogen receptor 1
cffDNA	GD45	OvC	1	18828304	18831845	3542	23	-0.431156	-4.18718	0.0112419	0.738387	Hypomethylated	-14	No	No	No	Yes	Exon	ENSMMUG00000002285	110848	GALNT2	polypeptide N-acetylgalactosaminyltransferase 2
cffDNA	GD45	OvC	4	33429897	33431322	1426	7	0.79755	4.18636	0.0112687	0.738387	Hypermethylated	25	No	No	No	Yes	Distal Intergenic	ENSMMUG00000042297	-5778	TMEM244	transmembrane protein 244
cffDNA	GD45	OvC	2	112276696	112277317	622	7	-0.518995	-4.18626	0.0112707	0.738387	Hypomethylated	-17	No	No	No	Yes	Intron	ENSMMUG00000021620	366373	ERC2	ELKS/RAB6-interacting/CAST family member 2
cffDNA	GD45	OvC	16	45256466	45260004	3539	14	0.638997	4.18589	0.011281	0.738387	Hypermethylated	20	No	No	No	Yes	Distal Intergenic	ENSMMUG00000062178	-20943
cffDNA	GD45	OvC	7	34847254	34848002	749	5	-0.786415	-4.18567	0.0112851	0.738387	Hypomethylated	-25	No	No	No	Yes	Intron	ENSMMUG00000009566	12057	LIPC	lipase C, hepatic type
cffDNA	GD45	OvC	15	79742303	79742635	333	9	-0.749428	-4.18564	0.0112862	0.738387	Hypomethylated	-24	No	No	No	Yes	Intron	ENSMMUG00000057568	208074	GLIS3	GLIS family zinc finger 3
cffDNA	GD45	OvC	10	97617422	97617604	183	9	0.727643	4.18543	0.0112903	0.738387	Hypermethylated	23	No	No	Yes	No	3' UTR	ENSMMUG00000017584	12076	GATA5	GATA binding protein 5
cffDNA	GD45	OvC	7	169237647	169239347	1701	7	-0.79203	-4.18539	0.0112903	0.738387	Hypomethylated	-25	No	No	No	Yes	3' UTR	ENSMMUG00000052535	38757
cffDNA	GD45	OvC	4	27369662	27371343	1682	9	0.735768	4.18503	0.0112975	0.738396	Hypermethylated	23	No	No	No	Yes	Intron	ENSMMUG00000013322	24680	NKAIN2	sodium/potassium transporting ATPase interacting 2
cffDNA	GD45	OvC	10	56837714	56840084	2371	10	0.700493	4.18473	0.0113057	0.738473	Hypermethylated	22	No	No	No	Yes	Intron	ENSMMUG00000003275	157205	PAK5	p21 (RAC1) activated kinase 5
cffDNA	GD45	OvC	3	169630918	169631355	438	10	-0.618347	-4.18435	0.0113181	0.738818	Hypomethylated	-20	No	No	No	Yes	Promoter	ENSMMUG00000057822	-271	LOC703727	olfactory receptor 6V1
cffDNA	GD45	OvC	15	41407674	41409842	2169	7	0.795484	4.18386	0.0113325	0.739297	Hypermethylated	25	No	No	No	Yes	Intron	ENSMMUG00000023797	6926	PGAP4	post-GPI attachment to proteins GalNAc transferase 4
cffDNA	GD45	OvC	18	71280409	71280670	262	5	-0.524904	-4.18326	0.011351	0.739541	Hypomethylated	-17	No	No	No	Yes	Distal Intergenic	ENSMMUG00000051908	40331	LOC114673902	small nucleolar RNA U13
cffDNA	GD45	OvC	20	70890700	70892157	1458	7	0.635028	4.18294	0.0113602	0.739541	Hypermethylated	20	No	No	No	Yes	Distal Intergenic	ENSMMUG00000009849	-19351	OSGIN1	oxidative stress induced growth inhibitor 1
cffDNA	GD45	OvC	12	66872917	66875188	2272	11	0.61939	4.18285	0.0113633	0.739541	Hypermethylated	20	No	No	No	Yes	Promoter	ENSMMUG00000003855	0	ZNF385B	zinc finger protein 385B
cffDNA	GD45	OvC	13	67279159	67279896	738	5	0.789088	4.18278	0.0113664	0.739541	Hypermethylated	25	No	No	No	Yes	Intron	ENSMMUG00000049956	8674
cffDNA	GD45	OvC	9	52416880	52417860	981	5	-0.877003	-4.18269	0.0113716	0.739541	Hypomethylated	-28	No	No	No	Yes	Intron	ENSMMUG00000023612	747142	GRID1	glutamate ionotropic receptor delta type subunit 1
cffDNA	GD45	OvC	2	21502035	21503228	1194	8	-0.610141	-4.18207	0.0113932	0.739874	Hypomethylated	-19	No	No	No	Yes	Distal Intergenic	ENSMMUG00000052579	290632
cffDNA	GD45	OvC	14	60074831	60075449	619	9	0.592719	4.18192	0.0114014	0.739874	Hypermethylated	19	No	No	No	Yes	Distal Intergenic	ENSMMUG00000049399	69817	LOC713474	olfactory receptor 52E4
cffDNA	GD45	OvC	4	55438462	55439947	1486	11	-0.635612	-4.18189	0.0114024	0.739874	Hypomethylated	-20	No	No	No	Yes	Intron	ENSMMUG00000023067	60534	PPIL4	peptidylprolyl isomerase like 4
cffDNA	GD45	OvC	4	81212136	81214172	2037	5	0.903611	4.18174	0.0114065	0.739874	Hypermethylated	29	No	No	No	Yes	Distal Intergenic	ENSMMUG00000033131	51132	LOC114677947	small nucleolar RNA U3
cffDNA	GD45	OvC	6	178220634	178221414	781	15	0.483135	4.18116	0.0114199	0.739874	Hypermethylated	15	No	Yes	Yes	No	3' UTR	ENSMMUG00000042832	37127	ZFP62	ZFP62 zinc finger protein
cffDNA	GD45	OvC	1	9725091	9725816	726	10	-0.555995	-4.18064	0.0114312	0.739874	Hypomethylated	-18	No	No	No	Yes	Distal Intergenic	ENSMMUG00000021442	-281375	CHRM3	cholinergic receptor muscarinic 3
cffDNA	GD45	OvC	9	30443546	30444501	956	14	-0.481104	-4.18049	0.0114354	0.739874	Hypomethylated	-15	No	No	No	Yes	Exon	ENSMMUG00000001374	32487	LOC695267	supervillin
cffDNA	GD45	OvC	3	96842018	96843814	1797	7	0.695381	4.18042	0.0114364	0.739874	Hypermethylated	22	No	No	No	Yes	Promoter	ENSMMUG00000061557	0	LOC114677257	U6atac minor spliceosomal RNA
cffDNA	GD45	OvC	20	58676088	58679046	2959	18	0.434951	4.17993	0.0114446	0.739874	Hypermethylated	14	No	No	No	Yes	Intron	ENSMMUG00000021041	241688	ZFHX3	zinc finger homeobox 3
cffDNA	GD45	OvC	17	55914904	55916624	1721	6	0.607655	4.17916	0.0114693	0.739874	Hypermethylated	19	No	No	No	Yes	Intron	ENSMMUG00000019097	8732	KLF12	Kruppel like factor 12
cffDNA	GD45	OvC	17	89646181	89646278	98	6	-0.916622	-4.17915	0.0114693	0.739874	Hypomethylated	-29	No	No	No	Yes	Distal Intergenic	ENSMMUG00000008874	103837	LIG4	DNA ligase 4
cffDNA	GD45	OvC	6	55313460	55314078	619	8	0.710629	4.17892	0.0114714	0.739874	Hypermethylated	23	No	No	No	Yes	Distal Intergenic	ENSMMUG00000012389	-37703	MIER3	MIER family member 3
cffDNA	GD45	OvC	6	170120369	170121598	1230	10	0.562379	4.17885	0.0114724	0.739874	Hypermethylated	18	No	No	No	Yes	Distal Intergenic	ENSMMUG00000059336	50175	DUSP1	dual specificity phosphatase 1
cffDNA	GD45	OvC	11	115156623	115158664	2042	7	-0.858807	-4.17802	0.0114889	0.739874	Hypomethylated	-27	No	No	No	Yes	Intron	ENSMMUG00000052645	251252
cffDNA	GD45	OvC	8	108021140	108023008	1869	10	0.63081	4.17795	0.0114889	0.739874	Hypermethylated	20	No	No	No	Yes	Distal Intergenic	ENSMMUG00000010744	46274
cffDNA	GD45	OvC	19	54128183	54129519	1337	9	0.481701	4.17786	0.0114899	0.739874	Hypermethylated	15	No	No	No	Yes	Intron	ENSMMUG00000016578	19027	LILRA3	leukocyte immunoglobulin like receptor A3
cffDNA	GD45	OvC	4	118220643	118222454	1812	10	-0.625584	-4.17708	0.0115166	0.740509	Hypomethylated	-20	No	No	No	Yes	Distal Intergenic	ENSMMUG00000056168	-6769
cffDNA	GD45	OvC	X	9043245	9044591	1347	12	-0.755742	-4.17701	0.0115166	0.740509	Hypomethylated	-24	No	Yes	No	No	Intron	ENSMMUG00000006191	3556	TBL1X	transducin beta like 1 X-linked
cffDNA	GD45	OvC	5	128932398	128935744	3347	9	-0.615162	-4.17669	0.0115218	0.740509	Hypomethylated	-20	No	No	No	Yes	Distal Intergenic	ENSMMUG00000056396	-109470	LOC114678645	U6 spliceosomal RNA
cffDNA	GD45	OvC	14	66333307	66333641	335	9	-0.952543	-4.17644	0.011529	0.740509	Hypomethylated	-30	No	Yes	No	No	Promoter	ENSMMUG00000003139	1574	ARHGEF17	Rho guanine nucleotide exchange factor 17
cffDNA	GD45	OvC	10	86901560	86902829	1270	10	-0.625746	-4.17621	0.0115352	0.740509	Hypomethylated	-20	No	No	No	Yes	Intron	ENSMMUG00000000918	99194	ATP9A	ATPase phospholipid transporting 9A (putative)
cffDNA	GD45	OvC	17	60990228	60990877	650	12	-0.567723	-4.17528	0.0115619	0.740766	Hypomethylated	-18	No	No	No	Yes	Distal Intergenic	ENSMMUG00000054718	-94106
cffDNA	GD45	OvC	15	8377391	8378200	810	10	0.534322	4.17503	0.011566	0.740766	Hypermethylated	17	No	No	No	Yes	Intron	ENSMMUG00000001727	45967	MED27	mediator complex subunit 27
cffDNA	GD45	OvC	5	37187866	37190001	2136	12	0.541829	4.17431	0.0115856	0.740766	Hypermethylated	17	No	No	No	Yes	Exon	ENSMMUG00000000237	160874	TBC1D1	TBC1 domain family member 1
cffDNA	GD45	OvC	14	112180405	112181599	1195	8	0.740337	4.17428	0.0115876	0.740766	Hypermethylated	24	No	No	No	Yes	Exon	ENSMMUG00000014875	5644	C2CD2L	C2CD2 like
cffDNA	GD45	OvC	11	127505445	127505912	468	6	-0.709823	-4.17361	0.0116051	0.740766	Hypomethylated	-23	No	No	No	Yes	Exon	ENSMMUG00000058477	114236
cffDNA	GD45	OvC	1	183210550	183211329	780	5	0.800703	4.17345	0.0116092	0.740766	Hypermethylated	25	No	No	No	Yes	Distal Intergenic	ENSMMUG00000044175	-6030	FOXO6	forkhead box O6
cffDNA	GD45	OvC	9	125118469	125118694	226	8	0.770301	4.17328	0.0116134	0.740766	Hypermethylated	25	No	No	No	Yes	Intron	ENSMMUG00000015216	96067	FAM53B	family with sequence similarity 53 member B
cffDNA	GD45	OvC	X	16324739	16326054	1316	12	-0.630579	-4.17241	0.0116278	0.740766	Hypomethylated	-20	No	No	No	Yes	Intron	ENSMMUG00000004797	74335	CTPS2	CTP synthase 2
cffDNA	GD45	OvC	20	71802811	71803209	399	13	-0.699179	-4.17228	0.0116298	0.740766	Hypomethylated	-22	No	No	No	Yes	Distal Intergenic	ENSMMUG00000011245	-29533	CRISPLD2	cysteine rich secretory protein LCCL domain containing 2
cffDNA	GD45	OvC	16	42643090	42645144	2055	10	0.686133	4.17191	0.011635	0.740766	Hypermethylated	22	No	No	No	Yes	Distal Intergenic	ENSMMUG00000014427	283116	KIF2B	kinesin family member 2B
cffDNA	GD45	OvC	7	156927371	156930048	2678	20	-0.510118	-4.17159	0.0116463	0.740766	Hypomethylated	-16	No	No	No	Yes	Promoter	ENSMMUG00000054021	2659
cffDNA	GD45	OvC	7	132611915	132611945	31	5	0.714189	4.17155	0.0116483	0.740766	Hypermethylated	23	No	No	No	Yes	Promoter	ENSMMUG00000052580	1624	LOC713632	disintegrin and metalloproteinase domain-containing protein 20-like
cffDNA	GD45	OvC	13	36457460	36458549	1090	6	0.632539	4.17146	0.0116504	0.740766	Hypermethylated	20	No	No	No	Yes	Intron	ENSMMUG00000046512	501137	EXOC6B	exocyst complex component 6B
cffDNA	GD45	OvC	12	31743011	31744687	1677	8	0.491131	4.17129	0.0116566	0.740766	Hypermethylated	16	No	No	No	Yes	Intron	ENSMMUG00000065347	27478
cffDNA	GD45	OvC	6	82158882	82159902	1021	11	0.759512	4.17085	0.0116699	0.740766	Hypermethylated	24	No	No	No	Yes	Distal Intergenic	ENSMMUG00000039961	108415
cffDNA	GD45	OvC	3	65985270	65986127	858	6	0.858085	4.17063	0.0116772	0.740766	Hypermethylated	27	No	No	No	Yes	Distal Intergenic	ENSMMUG00000057339	83189
cffDNA	GD45	OvC	5	6699219	6702562	3344	10	-0.631921	-4.17017	0.0116895	0.740766	Hypomethylated	-20	No	Yes	Yes	Yes	Promoter	ENSMMUG00000013414	-1957	WFS1	wolframin ER transmembrane glycoprotein
cffDNA	GD45	OvC	2	134033615	134035186	1572	10	0.608015	4.17008	0.0116916	0.740766	Hypermethylated	19	No	No	No	Yes	Intron	ENSMMUG00000001847	146488	CNTN4	contactin 4
cffDNA	GD45	OvC	18	47344419	47344722	304	7	0.997946	4.16992	0.0116967	0.740766	Hypermethylated	32	No	No	No	Yes	Distal Intergenic	ENSMMUG00000020530	-74986	ZNF397	zinc finger protein 397
cffDNA	GD45	OvC	18	33393277	33395257	1981	12	-0.690334	-4.16977	0.0117018	0.740766	Hypomethylated	-22	No	No	No	Yes	Intron	ENSMMUG00000001760	424786	DYM	dymeclin
cffDNA	GD45	OvC	13	18670503	18670954	452	6	0.867454	4.16936	0.0117111	0.740766	Hypermethylated	28	No	No	No	Yes	Distal Intergenic	ENSMMUG00000049791	13863	LOC114672041	small nucleolar RNA U13
cffDNA	GD45	OvC	6	72893648	72895400	1753	7	0.674536	4.1692	0.0117152	0.740766	Hypermethylated	21	No	No	No	Yes	Distal Intergenic	ENSMMUG00000055980	-18796
cffDNA	GD45	OvC	9	100545789	100545897	109	8	0.853312	4.169	0.0117204	0.740766	Hypermethylated	27	No	No	No	Yes	Promoter	ENSMMUG00000018755	-36	CPN1	carboxypeptidase N subunit 1
cffDNA	GD45	OvC	1	82742913	82745176	2264	8	0.696192	4.169	0.0117204	0.740766	Hypermethylated	22	No	No	No	Yes	Distal Intergenic	ENSMMUG00000049808	-185827
cffDNA	GD45	OvC	17	55305229	55306200	972	5	0.80443	4.16876	0.0117307	0.740766	Hypermethylated	26	No	No	No	Yes	Distal Intergenic	ENSMMUG00000065060	108982
cffDNA	GD45	OvC	16	40138628	40139015	388	5	0.954984	4.16853	0.0117399	0.740766	Hypermethylated	30	No	No	No	Yes	Distal Intergenic	ENSMMUG00000015883	-67373
cffDNA	GD45	OvC	7	82595996	82596323	328	6	0.729805	4.16833	0.0117461	0.740766	Hypermethylated	23	No	No	No	Yes	Downstream	ENSMMUG00000057652	18992
cffDNA	GD45	OvC	7	66334202	66334898	697	5	0.818547	4.16826	0.0117481	0.740766	Hypermethylated	26	No	No	No	Yes	Distal Intergenic	ENSMMUG00000056246	11813
cffDNA	GD45	OvC	7	72212938	72213763	826	8	-0.712454	-4.1678	0.0117605	0.740766	Hypomethylated	-23	No	No	No	Yes	Exon	ENSMMUG00000053334	3499
cffDNA	GD45	OvC	X	39105431	39106558	1128	8	0.630013	4.16766	0.0117636	0.740766	Hypermethylated	20	No	No	No	Yes	Intron	ENSMMUG00000061251	23535
cffDNA	GD45	OvC	16	40555565	40556407	843	12	-0.565703	-4.16751	0.0117646	0.740766	Hypomethylated	-18	No	No	No	Yes	Intron	ENSMMUG00000005793	97660	ANKFN1	ankyrin repeat and fibronectin type III domain containing 1
cffDNA	GD45	OvC	6	48039061	48040995	1935	14	0.625986	4.16691	0.0117872	0.740766	Hypermethylated	20	No	No	No	Yes	Distal Intergenic	ENSMMUG00000016149	547927	EMB	embigin
cffDNA	GD45	OvC	11	7050397	7052380	1984	6	0.648792	4.1669	0.0117872	0.740766	Hypermethylated	21	No	No	No	Yes	Distal Intergenic	ENSMMUG00000053835	-5482
cffDNA	GD45	OvC	1	100783358	100785027	1670	8	-0.541622	-4.1658	0.0118212	0.740766	Hypomethylated	-17	No	No	No	Yes	Intron	ENSMMUG00000007303	4653	RPRD2	regulation of nuclear pre-mRNA domain containing 2
cffDNA	GD45	OvC	14	48232556	48233242	687	8	0.63967	4.16564	0.0118253	0.740766	Hypermethylated	20	No	No	No	Yes	Exon	ENSMMUG00000023581	71467	ABCC8	ATP binding cassette subfamily C member 8
cffDNA	GD45	OvC	4	41308359	41309090	732	6	-0.678021	-4.16561	0.0118263	0.740766	Hypomethylated	-22	No	No	No	Yes	Distal Intergenic	ENSMMUG00000038152	20533
cffDNA	GD45	OvC	17	15701233	15702101	869	16	0.456567	4.1654	0.0118305	0.740766	Hypermethylated	15	No	No	No	Yes	Intron	ENSMMUG00000009914	59803	SMAD9	SMAD family member 9
cffDNA	GD45	OvC	9	24224961	24226116	1156	8	0.708846	4.16515	0.0118335	0.740766	Hypermethylated	23	No	Yes	Yes	No	Promoter	ENSMMUG00000051411	-2463	PTF1A	pancreas associated transcription factor 1a
cffDNA	GD45	OvC	17	89932612	89933276	665	10	0.62257	4.16497	0.0118387	0.740766	Hypermethylated	20	No	No	No	Yes	Distal Intergenic	ENSMMUG00000054803	-31563
cffDNA	GD45	OvC	14	94962627	94965054	2428	8	0.696718	4.16417	0.0118613	0.740766	Hypermethylated	22	No	No	No	Yes	Distal Intergenic	ENSMMUG00000011835	-94799	TRPC6	transient receptor potential cation channel subfamily C member 6
cffDNA	GD45	OvC	12	77408833	77410356	1524	10	-0.562476	-4.16386	0.0118665	0.740766	Hypomethylated	-18	No	No	No	Yes	Intron	ENSMMUG00000007283	101866	HIBCH	3-hydroxyisobutyryl-CoA hydrolase
cffDNA	GD45	OvC	1	213603442	213603819	378	7	0.832316	4.16355	0.0118757	0.740766	Hypermethylated	26	No	No	No	Yes	Distal Intergenic	ENSMMUG00000058090	-16495
cffDNA	GD45	OvC	9	34356511	34358431	1921	9	-0.580964	-4.16347	0.0118788	0.740766	Hypomethylated	-18	No	No	No	Yes	Distal Intergenic	ENSMMUG00000050463	79826
cffDNA	GD45	OvC	20	42749545	42751426	1882	10	-0.73954	-4.16321	0.011884	0.740766	Hypomethylated	-24	No	No	No	Yes	Distal Intergenic	ENSMMUG00000020238	-29687	SLC6A2	solute carrier family 6 member 2
cffDNA	GD45	OvC	11	130983816	130984699	884	8	0.746198	4.16281	0.0118932	0.740766	Hypermethylated	24	No	No	No	Yes	Downstream	ENSMMUG00000056804	-22408
cffDNA	GD45	OvC	2	54463007	54465193	2187	12	-0.510448	-4.16278	0.0118943	0.740766	Hypomethylated	-16	No	No	No	Yes	Promoter	ENSMMUG00000015910	61	MBNL1	muscleblind like splicing regulator 1
cffDNA	GD45	OvC	9	30391928	30393425	1498	10	0.685066	4.16109	0.0119385	0.740766	Hypermethylated	22	No	No	No	Yes	Exon	ENSMMUG00000001374	83563	LOC695267	supervillin
cffDNA	GD45	OvC	9	61160293	61162158	1866	10	0.640276	4.16105	0.0119395	0.740766	Hypermethylated	20	No	No	No	Yes	Distal Intergenic	ENSMMUG00000053007	-72429
cffDNA	GD45	OvC	1	160719471	160719977	507	6	0.80208	4.1601	0.0119683	0.740766	Hypermethylated	26	No	No	No	Yes	Distal Intergenic	ENSMMUG00000004668	-24449	ROR1	receptor tyrosine kinase like orphan receptor 1
cffDNA	GD45	OvC	11	1819579	1820316	738	9	0.609285	4.15992	0.0119714	0.740766	Hypermethylated	19	No	No	No	Yes	Intron	ENSMMUG00000017262	55679	ADIPOR2	adiponectin receptor 2
cffDNA	GD45	OvC	7	167022233	167023259	1027	11	-0.792765	-4.15986	0.0119735	0.740766	Hypomethylated	-25	No	No	Yes	Yes	Intron	ENSMMUG00000016552	3908	INF2	inverted formin 2
cffDNA	GD45	OvC	13	3940781	3941838	1058	12	0.67411	4.1595	0.0119797	0.740766	Hypermethylated	21	No	Yes	No	No	Intron	ENSMMUG00000022836	35453	AFF3	AF4/FMR2 family member 3
cffDNA	GD45	OvC	14	21440589	21441283	695	15	-0.407369	-4.1593	0.0119858	0.740766	Hypomethylated	-13	Yes	Yes	No	No	Intron	ENSMMUG00000049355	4543	ALX4	ALX homeobox 4
cffDNA	GD45	OvC	9	28486392	28486544	153	5	0.961051	4.15928	0.0119869	0.740766	Hypermethylated	31	No	No	No	Yes	Distal Intergenic	ENSMMUG00000020660	95663	MKX	mohawk homeobox
cffDNA	GD45	OvC	2	2414571	2414861	291	8	0.803984	4.15926	0.0119869	0.740766	Hypermethylated	26	No	No	No	Yes	3' UTR	ENSMMUG00000063008	11070	APOD	apolipoprotein D
cffDNA	GD45	OvC	17	6282721	6283856	1136	8	0.836291	4.15894	0.0119941	0.740766	Hypermethylated	27	No	No	No	Yes	Distal Intergenic	ENSMMUG00000057481	-24739
cffDNA	GD45	OvC	18	45244453	45245821	1369	11	-0.643476	-4.15889	0.0119961	0.740766	Hypomethylated	-20	No	No	No	Yes	Intron	ENSMMUG00000006866	250303	CELF4	CUGBP Elav-like family member 4
cffDNA	GD45	OvC	8	136359849	136360091	243	5	-1.02804	-4.15889	0.0119961	0.740766	Hypomethylated	-33	No	No	No	Yes	Distal Intergenic	ENSMMUG00000040070	-70087
cffDNA	GD45	OvC	9	50563833	50564117	285	15	-0.60263	-4.1587	0.0120013	0.740766	Hypomethylated	-19	No	No	No	Yes	Promoter	ENSMMUG00000052696	180
cffDNA	GD45	OvC	11	2765920	2766887	968	8	-0.626023	-4.15805	0.0120188	0.740766	Hypomethylated	-20	No	No	No	Yes	Intron	ENSMMUG00000012988	625916	CACNA1C	calcium voltage-gated channel subunit alpha1 C
cffDNA	GD45	OvC	12	17009998	17013096	3099	15	0.567243	4.158	0.0120198	0.740766	Hypermethylated	18	No	No	No	Yes	Distal Intergenic	ENSMMUG00000062179	-69145
cffDNA	GD45	OvC	13	48554339	48556049	1711	11	0.520423	4.15789	0.0120218	0.740766	Hypermethylated	17	No	No	No	Yes	Intron	ENSMMUG00000049993	30344
cffDNA	GD45	OvC	15	105316133	105317982	1850	7	0.757782	4.15786	0.0120218	0.740766	Hypermethylated	24	No	No	No	Yes	Distal Intergenic	ENSMMUG00000058832	188759
cffDNA	GD45	OvC	X	44046307	44047255	949	10	-0.592809	-4.15758	0.012028	0.740766	Hypomethylated	-19	No	No	No	Yes	Distal Intergenic	ENSMMUG00000018001	-152100	NDP	norrin cystine knot growth factor NDP
cffDNA	GD45	OvC	3	146541022	146541068	47	7	0.899777	4.15734	0.0120332	0.740766	Hypermethylated	29	No	No	No	Yes	Distal Intergenic	ENSMMUG00000044365	93818
cffDNA	GD45	OvC	20	74946158	74947053	896	10	-0.887625	-4.157	0.0120414	0.740766	Hypomethylated	-28	No	No	No	Yes	Intron	ENSMMUG00000041867	11206	CA5A	carbonic anhydrase 5A
cffDNA	GD45	OvC	5	119908878	119910238	1361	6	0.835712	4.15672	0.0120486	0.740766	Hypermethylated	27	No	No	No	Yes	Distal Intergenic	ENSMMUG00000040740	13807
cffDNA	GD45	OvC	10	94991812	94992418	607	5	0.939309	4.15666	0.0120506	0.740766	Hypermethylated	30	No	No	No	Yes	Intron	ENSMMUG00000016292	257195	PHACTR3	phosphatase and actin regulator 3
cffDNA	GD45	OvC	10	82614147	82614685	539	6	-0.855	-4.15645	0.0120527	0.740766	Hypomethylated	-27	No	No	No	Yes	Distal Intergenic	ENSMMUG00000051667	4888
cffDNA	GD45	OvC	4	115930506	115930829	324	6	-1.07204	-4.15616	0.0120609	0.740766	Hypomethylated	-34	No	Yes	No	No	Intron	ENSMMUG00000023789	46526	KLHL31	kelch like family member 31
cffDNA	GD45	OvC	12	38593644	38594754	1111	6	0.60203	4.1559	0.0120661	0.740766	Hypermethylated	19	No	No	No	Yes	Intron	ENSMMUG00000008611	13159	RIF1	replication timing regulatory factor 1
cffDNA	GD45	OvC	4	104558541	104558918	378	5	0.758819	4.15577	0.0120692	0.740766	Hypermethylated	24	No	No	No	Yes	Distal Intergenic	ENSMMUG00000001881	-124683
cffDNA	GD45	OvC	X	104586039	104587251	1213	8	0.637143	4.15572	0.0120733	0.740766	Hypermethylated	20	No	No	No	Yes	Intron	ENSMMUG00000005632	16726	MID2	midline 2
cffDNA	GD45	OvC	3	33355145	33355779	635	10	-0.760468	-4.15561	0.0120733	0.740766	Hypomethylated	-24	No	Yes	No	No	Promoter	ENSMMUG00000053559	1885	LOC702793	forkhead box protein L1
cffDNA	GD45	OvC	18	69510930	69512096	1167	12	0.652753	4.15555	0.0120774	0.740766	Hypermethylated	21	No	No	No	Yes	Distal Intergenic	ENSMMUG00000042235	13449
cffDNA	GD45	OvC	6	175272478	175274129	1652	9	0.658487	4.15548	0.0120784	0.740766	Hypermethylated	21	No	No	No	Yes	Distal Intergenic	ENSMMUG00000057777	22670	PROP1	PROP paired-like homeobox 1
cffDNA	GD45	OvC	17	16588135	16589491	1357	5	-0.974063	-4.15513	0.0120846	0.740766	Hypomethylated	-31	No	No	No	Yes	Intron	ENSMMUG00000030786	95254	TRPC4	transient receptor potential cation channel subfamily C member 4
cffDNA	GD45	OvC	14	21637024	21637127	104	5	-0.999193	-4.1545	0.0121052	0.741292	Hypomethylated	-32	No	No	No	Yes	Intron	ENSMMUG00000013095	44444	ACCS	1-aminocyclopropane-1-carboxylate synthase homolog (inactive)
cffDNA	GD45	OvC	14	2963503	2964360	858	10	-0.841317	-4.15419	0.0121124	0.741292	Hypomethylated	-27	No	Yes	No	No	Promoter	ENSMMUG00000007751	12	SLC22A18	solute carrier family 22 member 18
cffDNA	GD45	OvC	2	118864105	118865083	979	5	-0.825207	-4.15415	0.0121144	0.741292	Hypomethylated	-26	No	No	No	Yes	Intron	ENSMMUG00000031902	178751	CADPS	calcium dependent secretion activator
cffDNA	GD45	OvC	13	18255702	18257878	2177	6	-0.683295	-4.15349	0.0121381	0.741347	Hypomethylated	-22	No	No	No	Yes	Intron	ENSMMUG00000009256	21370	RPIA	ribose 5-phosphate isomerase A
cffDNA	GD45	OvC	11	25463187	25465295	2109	15	0.55534	4.15345	0.0121391	0.741347	Hypermethylated	18	No	No	No	Yes	Distal Intergenic	ENSMMUG00000020370	-162701	SOX5	SRY-box transcription factor 5
cffDNA	GD45	OvC	13	88641259	88642013	755	6	-0.624342	-4.15332	0.0121422	0.741347	Hypomethylated	-20	No	No	No	Yes	Distal Intergenic	ENSMMUG00000023181	-10588	PUM2	pumilio RNA binding family member 2
cffDNA	GD45	OvC	7	63203908	63205043	1136	9	0.664918	4.15306	0.0121463	0.741347	Hypermethylated	21	No	No	No	Yes	Distal Intergenic	ENSMMUG00000056767	-4104
cffDNA	GD45	OvC	14	60451297	60453070	1774	8	0.776624	4.15255	0.0121628	0.741347	Hypermethylated	25	No	No	No	Yes	Distal Intergenic	ENSMMUG00000049399	446283	LOC713474	olfactory receptor 52E4
cffDNA	GD45	OvC	19	28047875	28049389	1515	9	0.627852	4.15243	0.0121669	0.741347	Hypermethylated	20	No	No	No	Yes	Distal Intergenic	ENSMMUG00000042264	-118902
cffDNA	GD45	OvC	5	4449890	4450743	854	15	-0.394338	-4.15222	0.0121721	0.741347	Hypomethylated	-13	No	No	No	Yes	Intron	ENSMMUG00000062398	43349	TRMT44	tRNA methyltransferase 44 homolog
cffDNA	GD45	OvC	1	122317647	122317847	201	9	0.791841	4.1522	0.0121721	0.741347	Hypermethylated	25	No	No	No	Yes	Promoter	ENSMMUG00000006780	0	OLFM3	olfactomedin 3
cffDNA	GD45	OvC	5	183896013	183897805	1793	13	-0.624531	-4.15191	0.0121844	0.741611	Hypomethylated	-20	No	Yes	Yes	No	Exon	ENSMMUG00000018051	88224	FAT1	FAT atypical cadherin 1
cffDNA	GD45	OvC	11	42148761	42151117	2357	13	-0.608194	-4.15171	0.0121906	0.741611	Hypomethylated	-19	No	No	No	Yes	Promoter	ENSMMUG00000043236	0
cffDNA	GD45	OvC	14	36607954	36609529	1576	7	0.823049	4.15096	0.0122173	0.742636	Hypermethylated	26	No	No	No	Yes	Distal Intergenic	ENSMMUG00000065335	-381745
cffDNA	GD45	OvC	6	176168704	176169099	396	12	0.551464	4.15059	0.0122245	0.742636	Hypermethylated	18	No	No	No	Yes	Distal Intergenic	ENSMMUG00000062441	-7911
cffDNA	GD45	OvC	20	9805408	9807271	1864	11	-0.568341	-4.14986	0.012241	0.742636	Hypomethylated	-18	No	No	No	Yes	Intron	ENSMMUG00000010142	385840	GRIN2A	glutamate ionotropic receptor NMDA type subunit 2A
cffDNA	GD45	OvC	1	82911981	82913197	1217	14	0.584776	4.14966	0.0122482	0.742636	Hypermethylated	19	No	No	No	Yes	Distal Intergenic	ENSMMUG00000049808	-17806
cffDNA	GD45	OvC	19	15694912	15696051	1140	6	0.799193	4.14961	0.0122482	0.742636	Hypermethylated	25	No	Yes	Yes	No	Promoter	ENSMMUG00000014026	-1527	AP1M1	adaptor related protein complex 1 subunit mu 1
cffDNA	GD45	OvC	11	3166398	3166487	90	5	0.88488	4.14951	0.0122503	0.742636	Hypermethylated	28	No	No	No	Yes	Distal Intergenic	ENSMMUG00000004172	56792	TULP3	TUB like protein 3
cffDNA	GD45	OvC	8	46745990	46746157	168	5	-1.07667	-4.14882	0.0122739	0.742636	Hypomethylated	-34	No	No	No	Yes	Distal Intergenic	ENSMMUG00000050490	-760083
cffDNA	GD45	OvC	6	39098000	39099496	1497	10	-0.682962	-4.14852	0.0122842	0.742636	Hypomethylated	-22	No	No	No	Yes	Promoter	ENSMMUG00000021218	0	FYB1	FYN binding protein 1
cffDNA	GD45	OvC	10	6742591	6742888	298	8	-0.919959	-4.14851	0.0122842	0.742636	Hypomethylated	-29	No	Yes	No	No	Promoter	ENSMMUG00000031000	589	ARHGAP8	Rho GTPase activating protein 8
cffDNA	GD45	OvC	18	16332940	16334349	1410	15	-0.540875	-4.14827	0.0122883	0.742636	Hypomethylated	-17	No	No	No	Yes	Intron	ENSMMUG00000016615	36879	SERPINB7	serpin family B member 7
cffDNA	GD45	OvC	15	36492161	36493490	1330	8	-0.639133	-4.14806	0.0122955	0.742636	Hypomethylated	-20	No	No	No	Yes	Distal Intergenic	ENSMMUG00000054140	-201833
cffDNA	GD45	OvC	3	184763156	184764037	882	7	0.795866	4.14782	0.0122996	0.742636	Hypermethylated	25	No	No	No	Yes	Intron	ENSMMUG00000022361	14148	ESYT2	extended synaptotagmin 2
cffDNA	GD45	OvC	1	23575521	23579283	3763	14	0.591347	4.14775	0.0123027	0.742636	Hypermethylated	19	No	No	No	Yes	Intron	ENSMMUG00000057426	74797	FAM78B	family with sequence similarity 78 member B
cffDNA	GD45	OvC	3	142307485	142310020	2536	8	0.571494	4.14761	0.0123068	0.742636	Hypermethylated	18	No	No	No	Yes	Intron	ENSMMUG00000038489	76458	TFEC	transcription factor EC
cffDNA	GD45	OvC	2	32027427	32027824	398	7	-0.810654	-4.14736	0.0123233	0.74302	Hypomethylated	-26	No	No	No	Yes	Intron	ENSMMUG00000020762	39178	BTD	biotinidase
cffDNA	GD45	OvC	1	187224800	187225267	468	7	0.81769	4.14717	0.0123274	0.74302	Hypermethylated	26	No	No	No	Yes	Distal Intergenic	ENSMMUG00000064331	94140
cffDNA	GD45	OvC	7	143282625	143284868	2244	14	-0.471535	-4.14569	0.0123614	0.744457	Hypomethylated	-15	No	No	No	Yes	Promoter	ENSMMUG00000058801	2394
cffDNA	GD45	OvC	3	111329466	111330048	583	6	-0.851249	-4.14482	0.0123809	0.744457	Hypomethylated	-27	No	No	No	Yes	Distal Intergenic	ENSMMUG00000008008	-108798	PPP1R9A	protein phosphatase 1 regulatory subunit 9A
cffDNA	GD45	OvC	15	32956923	32958051	1129	7	0.856065	4.14425	0.0124005	0.744457	Hypermethylated	27	No	No	No	Yes	Exon	ENSMMUG00000002361	302300	PALM2AKAP2	PALM2 and AKAP2 fusion
cffDNA	GD45	OvC	18	55111175	55112695	1521	9	-0.457203	-4.14341	0.0124283	0.744457	Hypomethylated	-15	No	No	No	Yes	Distal Intergenic	ENSMMUG00000039405	-42896	LOC100430373	peptidyl-prolyl cis-trans isomerase A
cffDNA	GD45	OvC	12	122141150	122141575	426	12	-0.675689	-4.14335	0.0124293	0.744457	Hypomethylated	-22	No	No	No	Yes	Distal Intergenic	ENSMMUG00000054449	151197
cffDNA	GD45	OvC	14	121576981	121577593	613	5	0.840266	4.14248	0.0124643	0.744457	Hypermethylated	27	No	No	No	Yes	Intron	ENSMMUG00000003144	14129	KCNJ1	potassium inwardly rectifying channel subfamily J member 1
cffDNA	GD45	OvC	11	53321044	53322132	1089	5	0.682886	4.1424	0.0124663	0.744457	Hypermethylated	22	No	No	No	Yes	Promoter	ENSMMUG00000009457	-367	CALCOCO1	calcium binding and coiled-coil domain 1
cffDNA	GD45	OvC	17	69614403	69616853	2451	13	0.648657	4.14181	0.0124848	0.744457	Hypermethylated	21	No	No	No	Yes	Distal Intergenic	ENSMMUG00000053201	133318
cffDNA	GD45	OvC	1	217262006	217263701	1696	5	-0.881559	-4.14178	0.0124869	0.744457	Hypomethylated	-28	No	No	No	Yes	Intron	ENSMMUG00000047278	462771	CAMTA1	calmodulin binding transcription activator 1
cffDNA	GD45	OvC	5	185133881	185134484	604	6	0.701073	4.14155	0.0124879	0.744457	Hypermethylated	22	No	No	No	Yes	Distal Intergenic	ENSMMUG00000058448	13370
cffDNA	GD45	OvC	12	108937397	108938775	1379	9	-0.581687	-4.14124	0.0124972	0.744457	Hypomethylated	-19	No	No	No	Yes	Intron	ENSMMUG00000012364	97033	EPHA4	EPH receptor A4
cffDNA	GD45	OvC	1	78782496	78784455	1960	12	0.559214	4.14109	0.0124993	0.744457	Hypermethylated	18	No	No	No	Yes	Distal Intergenic	ENSMMUG00000056080	-47101
cffDNA	GD45	OvC	17	51617967	51619851	1885	9	0.674389	4.14072	0.0125147	0.744457	Hypermethylated	21	No	No	No	Yes	Exon	ENSMMUG00000019967	171001	KLHL1	kelch like family member 1
cffDNA	GD45	OvC	11	89722238	89724115	1878	14	-0.35058	-4.14067	0.0125157	0.744457	Hypomethylated	-11	No	No	No	Yes	Intron	ENSMMUG00000055284	33313
cffDNA	GD45	OvC	6	32057095	32058295	1201	9	-0.561792	-4.14063	0.0125167	0.744457	Hypomethylated	-18	No	No	No	Yes	Intron	ENSMMUG00000013954	148103	PDZD2	PDZ domain containing 2
cffDNA	GD45	OvC	9	97545997	97546979	983	13	-0.628397	-4.14048	0.0125198	0.744457	Hypomethylated	-20	No	No	No	Yes	Intron	ENSMMUG00000010428	77739	SLIT1	slit guidance ligand 1
cffDNA	GD45	OvC	2	98111062	98112045	984	10	0.704258	4.14042	0.0125198	0.744457	Hypermethylated	22	No	No	No	Yes	Intron	ENSMMUG00000001075	157495	TRAK1	trafficking kinesin protein 1
cffDNA	GD45	OvC	9	85078730	85080092	1363	7	-0.891026	-4.13967	0.0125456	0.744457	Hypomethylated	-28	No	No	No	Yes	Distal Intergenic	ENSMMUG00000025973	26237
cffDNA	GD45	OvC	2	158667038	158668266	1229	12	-0.683882	-4.13926	0.0125497	0.744457	Hypomethylated	-22	No	No	No	Yes	Distal Intergenic	ENSMMUG00000050870	50368	LOC114676483	U6 spliceosomal RNA
cffDNA	GD45	OvC	2	87916345	87918450	2106	14	0.520384	4.13921	0.0125517	0.744457	Hypermethylated	17	No	No	No	Yes	Intron	ENSMMUG00000051398	57076
cffDNA	GD45	OvC	11	28084499	28085659	1161	6	-0.70613	-4.13904	0.0125579	0.744457	Hypomethylated	-22	No	No	No	Yes	Intron	ENSMMUG00000023128	55277	ITPR2	inositol 1,4,5-trisphosphate receptor type 2
cffDNA	GD45	OvC	13	63077076	63077888	813	8	0.485612	4.13885	0.0125682	0.744457	Hypermethylated	15	No	No	No	Yes	Intron	ENSMMUG00000014425	74465	PRKCE	protein kinase C epsilon
cffDNA	GD45	OvC	7	129695276	129695778	503	11	0.68782	4.13862	0.0125713	0.744457	Hypermethylated	22	No	No	No	Yes	Exon	ENSMMUG00000021326	23591	PLEKHH1	pleckstrin homology, MyTH4 and FERM domain containing H1
cffDNA	GD45	OvC	9	99679408	99680374	967	8	0.729952	4.13837	0.0125826	0.744457	Hypermethylated	23	No	No	No	Yes	Intron	ENSMMUG00000020605	17664	HPSE2	heparanase 2 (inactive)
cffDNA	GD45	OvC	9	59350619	59351342	724	6	0.921439	4.13772	0.0126001	0.744457	Hypermethylated	29	No	No	No	Yes	Distal Intergenic	ENSMMUG00000050548	56738
cffDNA	GD45	OvC	3	50256913	50257715	803	5	1.06604	4.13742	0.0126052	0.744457	Hypermethylated	34	No	No	No	Yes	Intron	ENSMMUG00000017675	497474	AUTS2	activator of transcription and developmental regulator AUTS2
cffDNA	GD45	OvC	5	21759786	21761091	1306	8	0.773752	4.13738	0.0126063	0.744457	Hypermethylated	25	No	No	No	Yes	Intron	ENSMMUG00000005569	120758	GBA3	glucosylceramidase beta 3
cffDNA	GD45	OvC	10	3084683	3085910	1228	9	0.682578	4.13733	0.0126083	0.744457	Hypermethylated	22	No	No	No	Yes	Distal Intergenic	ENSMMUG00000064665	15478
cffDNA	GD45	OvC	11	109107725	109109016	1292	13	0.680447	4.13668	0.0126248	0.744457	Hypermethylated	22	No	No	No	Yes	Intron	ENSMMUG00000019649	13746	KCTD10	potassium channel tetramerization domain containing 10
cffDNA	GD45	OvC	17	34784550	34786037	1488	6	0.779022	4.13655	0.0126289	0.744457	Hypermethylated	25	No	No	No	Yes	Distal Intergenic	ENSMMUG00000050020	-40074
cffDNA	GD45	OvC	5	173453464	173454469	1006	8	0.486514	4.13639	0.012634	0.744457	Hypermethylated	15	No	No	No	Yes	Exon	ENSMMUG00000013730	73527	WDR17	WD repeat domain 17
cffDNA	GD45	OvC	3	72690653	72692774	2122	10	-0.643376	-4.13629	0.0126351	0.744457	Hypomethylated	-20	No	No	Yes	Yes	Distal Intergenic	ENSMMUG00000052530	117219
cffDNA	GD45	OvC	1	206220312	206221113	802	6	-0.827264	-4.13621	0.0126392	0.744457	Hypomethylated	-26	No	No	No	Yes	Distal Intergenic	ENSMMUG00000050725	13212
cffDNA	GD45	OvC	15	2206791	2206942	152	11	-0.741996	-4.13604	0.0126454	0.744457	Hypomethylated	-24	No	Yes	No	No	Intron	ENSMMUG00000000276	46369	NACC2	NACC family member 2
cffDNA	GD45	OvC	5	11649129	11651667	2539	15	0.539263	4.13576	0.0126495	0.744457	Hypermethylated	17	No	No	No	Yes	Distal Intergenic	ENSMMUG00000057741	53095
cffDNA	GD45	OvC	16	25248859	25250969	2111	11	-0.753252	-4.13563	0.0126526	0.744457	Hypomethylated	-24	No	Yes	Yes	No	Promoter	ENSMMUG00000014409	878	ANKRD13B	ankyrin repeat domain 13B
cffDNA	GD45	OvC	5	178667220	178667506	287	5	1.09899	4.13559	0.0126526	0.744457	Hypermethylated	35	No	No	No	Yes	Distal Intergenic	ENSMMUG00000051586	-391116
cffDNA	GD45	OvC	3	13397645	13398420	776	8	0.788493	4.13556	0.0126536	0.744457	Hypermethylated	25	No	No	No	Yes	Distal Intergenic	ENSMMUG00000052780	-56127
cffDNA	GD45	OvC	X	144558169	144559087	919	6	-0.800372	-4.13555	0.0126546	0.744457	Hypomethylated	-25	No	No	No	Yes	Intron	ENSMMUG00000000466	34858	AFF2	AF4/FMR2 family member 2
cffDNA	GD45	OvC	17	89917345	89918517	1173	12	-0.540709	-4.1352	0.0126639	0.744457	Hypomethylated	-17	No	No	No	Yes	Distal Intergenic	ENSMMUG00000054803	-46322
cffDNA	GD45	OvC	2	194393458	194394208	751	12	0.697845	4.13436	0.0126865	0.744457	Hypermethylated	22	No	No	No	Yes	Exon	ENSMMUG00000012609	1557623	ROBO2	roundabout guidance receptor 2
cffDNA	GD45	OvC	3	183098720	183099402	683	20	-0.485817	-4.13412	0.0126886	0.744457	Hypomethylated	-15	No	No	No	Yes	Distal Intergenic	ENSMMUG00000008733	-37964	UBE3C	ubiquitin protein ligase E3C
cffDNA	GD45	OvC	11	92187207	92188070	864	7	0.73398	4.13411	0.0126886	0.744457	Hypermethylated	23	No	No	No	Yes	Distal Intergenic	ENSMMUG00000049117	15365	CLLU1-AS1	CLLU1 antisense RNA 1
cffDNA	GD45	OvC	18	61662854	61663313	460	9	0.583271	4.1341	0.0126886	0.744457	Hypermethylated	19	No	No	No	Yes	Intron	ENSMMUG00000004663	153478	COLEC12	collectin subfamily member 12
cffDNA	GD45	OvC	7	72777316	72779843	2528	5	0.949956	4.13394	0.0126937	0.744457	Hypermethylated	30	No	No	No	Yes	Distal Intergenic	ENSMMUG00000063322	213491
cffDNA	GD45	OvC	13	9037223	9038854	1632	14	0.560529	4.13328	0.0127153	0.744457	Hypermethylated	18	No	No	No	Yes	Intron	ENSMMUG00000015789	18914	TGFBRAP1	transforming growth factor beta receptor associated protein 1
cffDNA	GD45	OvC	1	71641355	71642209	855	6	0.793937	4.13313	0.0127194	0.744457	Hypermethylated	25	No	No	No	Yes	Distal Intergenic	ENSMMUG00000015631	-99163	SMYD2	SET and MYND domain containing 2
cffDNA	GD45	OvC	18	1266710	1267879	1170	7	0.820212	4.13225	0.012741	0.744457	Hypermethylated	26	No	Yes	Yes	No	Distal Intergenic	ENSMMUG00000049423	-14718
cffDNA	GD45	OvC	19	34536077	34537028	952	8	-0.748094	-4.13219	0.0127421	0.744457	Hypomethylated	-24	No	No	No	Yes	Intron	ENSMMUG00000049799	33332
cffDNA	GD45	OvC	9	128266935	128267140	206	5	0.99825	4.13216	0.0127421	0.744457	Hypermethylated	32	No	No	No	Yes	Distal Intergenic	ENSMMUG00000057106	56583	CLRN3	clarin 3
cffDNA	GD45	OvC	6	55429694	55430048	355	5	0.989844	4.13153	0.0127606	0.744457	Hypermethylated	32	No	No	No	Yes	Distal Intergenic	ENSMMUG00000054721	-17641	LOC106998757	MORF4 family-associated protein 1-like
cffDNA	GD45	OvC	7	1187761	1188086	326	6	0.711734	4.1315	0.0127606	0.744457	Hypermethylated	23	No	Yes	No	No	Intron	ENSMMUG00000012027	197004	OCA2	OCA2 melanosomal transmembrane protein
cffDNA	GD45	OvC	13	106062881	106063866	986	9	0.866142	4.13143	0.0127606	0.744457	Hypermethylated	28	No	No	No	Yes	Distal Intergenic	ENSMMUG00000050038	-16657
cffDNA	GD45	OvC	3	52259939	52262059	2121	9	0.682208	4.13136	0.0127637	0.744457	Hypermethylated	22	No	No	No	Yes	Intron	ENSMMUG00000001225	336537	CALN1	calneuron 1
cffDNA	GD45	OvC	14	26821463	26823799	2337	8	0.641277	4.13115	0.0127709	0.744457	Hypermethylated	20	No	No	No	Yes	Intron	ENSMMUG00000056328	114953
cffDNA	GD45	OvC	2	121537347	121539874	2528	16	-0.410854	-4.13113	0.0127719	0.744457	Hypomethylated	-13	No	No	No	Yes	Intron	ENSMMUG00000017510	623358	MAGI1	membrane associated guanylate kinase, WW and PDZ domain containing 1
cffDNA	GD45	OvC	7	146236022	146238906	2885	9	-0.74838	-4.13074	0.0127812	0.744457	Hypomethylated	-24	No	No	No	Yes	Distal Intergenic	ENSMMUG00000063789	-12492
cffDNA	GD45	OvC	12	13650001	13650915	915	7	0.797436	4.13025	0.0127987	0.744457	Hypermethylated	25	No	No	No	Yes	Distal Intergenic	ENSMMUG00000054335	-21565
cffDNA	GD45	OvC	7	157766977	157768283	1307	16	0.560804	4.12999	0.0128048	0.744457	Hypermethylated	18	No	No	No	Yes	Distal Intergenic	ENSMMUG00000059004	-22500
cffDNA	GD45	OvC	1	114495907	114496027	121	9	-0.534882	-4.12991	0.0128048	0.744457	Hypomethylated	-17	No	No	No	Yes	Distal Intergenic	ENSMMUG00000020851	-13505	GSTM4	glutathione S-transferase mu 4
cffDNA	GD45	OvC	X	124193799	124195192	1394	5	0.895647	4.12979	0.0128059	0.744457	Hypermethylated	29	No	No	No	Yes	Promoter	ENSMMUG00000060142	2660
cffDNA	GD45	OvC	6	59369980	59370705	726	5	0.764311	4.12956	0.012812	0.744457	Hypermethylated	24	No	No	No	Yes	Intron	ENSMMUG00000021813	35139	NDUFAF2	NADH:ubiquinone oxidoreductase complex assembly factor 2
cffDNA	GD45	OvC	6	75388694	75389297	604	13	0.751005	4.12891	0.0128223	0.744457	Hypermethylated	24	No	No	No	Yes	Intron	ENSMMUG00000016402	116935	LHFPL2	LHFPL tetraspan subfamily member 2
cffDNA	GD45	OvC	11	110792	112274	1483	14	0.572177	4.12868	0.0128316	0.744457	Hypermethylated	18	No	Yes	Yes	No	Intron	ENSMMUG00000022067	39859	IQSEC3	IQ motif and Sec7 domain ArfGEF 3
cffDNA	GD45	OvC	5	179541908	179544687	2780	32	-0.429679	-4.12859	0.0128337	0.744457	Hypomethylated	-14	No	No	No	Yes	Intron	ENSMMUG00000007240	75668	TENM3	teneurin transmembrane protein 3
cffDNA	GD45	OvC	12	3225720	3227893	2174	20	0.639065	4.1285	0.0128357	0.744457	Hypermethylated	20	Yes	Yes	Yes	No	Intron	ENSMMUG00000004179	15508	LIMS2	LIM zinc finger domain containing 2
cffDNA	GD45	OvC	3	96679945	96681199	1255	8	-0.703424	-4.12838	0.0128367	0.744457	Hypomethylated	-22	No	No	No	Yes	Distal Intergenic	ENSMMUG00000011170	-21485	HDAC9	histone deacetylase 9
cffDNA	GD45	OvC	15	69158918	69160145	1228	7	-0.73015	-4.12763	0.0128553	0.744457	Hypomethylated	-23	No	No	No	Yes	Distal Intergenic	ENSMMUG00000056734	-42478
cffDNA	GD45	OvC	10	3077520	3077856	337	8	0.735235	4.12729	0.0128645	0.744457	Hypermethylated	23	No	No	No	Yes	Distal Intergenic	ENSMMUG00000064665	23532
cffDNA	GD45	OvC	4	5014132	5015560	1429	9	-0.724887	-4.12707	0.0128748	0.744457	Hypomethylated	-23	No	No	No	Yes	Distal Intergenic	ENSMMUG00000023614	-3008	PDE10A	phosphodiesterase 10A
cffDNA	GD45	OvC	9	4113322	4113460	139	6	-0.702738	-4.12707	0.0128748	0.744457	Hypomethylated	-22	No	No	No	Yes	Distal Intergenic	ENSMMUG00000064701	-14534
cffDNA	GD45	OvC	14	48226788	48227342	555	8	0.732394	4.12691	0.0128758	0.744457	Hypermethylated	23	No	No	No	Yes	Intron	ENSMMUG00000023581	65699	ABCC8	ATP binding cassette subfamily C member 8
cffDNA	GD45	OvC	18	58532745	58533589	845	6	-0.660616	-4.12642	0.0128902	0.744457	Hypomethylated	-21	No	No	No	Yes	Intron	ENSMMUG00000004321	190329	LAMA3	laminin subunit alpha 3
cffDNA	GD45	OvC	13	74909423	74910076	654	7	0.723828	4.12636	0.0128923	0.744457	Hypermethylated	23	No	No	No	Yes	Distal Intergenic	ENSMMUG00000053593	-377659
cffDNA	GD45	OvC	14	123542105	123543626	1522	14	0.516507	4.12636	0.0128923	0.744457	Hypermethylated	16	No	No	No	Yes	Exon	ENSMMUG00000018119	7063	SNX19	sorting nexin 19
cffDNA	GD45	OvC	6	9635607	9639540	3934	14	0.52168	4.12619	0.0128923	0.744457	Hypermethylated	17	No	No	No	Yes	Distal Intergenic	ENSMMUG00000064218	-47731
cffDNA	GD45	OvC	3	181360948	181361336	389	5	-0.891907	-4.12539	0.0129057	0.744818	Hypomethylated	-28	No	No	No	Yes	Promoter	ENSMMUG00000053690	-395
cffDNA	GD45	OvC	14	14128014	14128564	551	5	0.887728	4.12452	0.0129335	0.745955	Hypermethylated	28	No	No	No	Yes	Promoter	ENSMMUG00000042410	1005	LOC106993227	oocyte-secreted protein 4A
cffDNA	GD45	OvC	20	21211379	21212326	948	15	0.648773	4.12422	0.0129396	0.745955	Hypermethylated	21	No	No	No	Yes	Intron	ENSMMUG00000058042	95700	HS3ST2	heparan sulfate-glucosamine 3-sulfotransferase 2
cffDNA	GD45	OvC	8	30794398	30795000	603	11	0.679326	4.12351	0.0129705	0.74697	Hypermethylated	22	No	No	No	Yes	Intron	ENSMMUG00000000458	117229	RBPMS	RNA binding protein, mRNA processing factor
cffDNA	GD45	OvC	4	64631893	64634479	2587	13	-0.571565	-4.12341	0.0129715	0.74697	Hypomethylated	-18	No	No	No	Yes	Intron	ENSMMUG00000019448	7512	TULP4	TUB like protein 4
cffDNA	GD45	OvC	10	20658367	20659495	1129	6	0.877943	4.12289	0.01299	0.747625	Hypermethylated	28	No	No	No	Yes	Intron	ENSMMUG00000018299	172786	OSBP2	oxysterol binding protein 2
cffDNA	GD45	OvC	11	76017459	76018787	1329	7	-0.765447	-4.12272	0.0129972	0.747628	Hypomethylated	-24	No	No	No	Yes	Intron	ENSMMUG00000017864	107045	OSBPL8	oxysterol binding protein like 8
cffDNA	GD45	OvC	12	36928957	36932325	3369	14	-0.569025	-4.12222	0.0130158	0.748282	Hypomethylated	-18	No	No	No	Yes	Distal Intergenic	ENSMMUG00000051118	46325
cffDNA	GD45	OvC	15	105795082	105796242	1161	8	-0.635503	-4.12191	0.0130281	0.748464	Hypomethylated	-20	No	Yes	Yes	No	Promoter	ENSMMUG00000001748	2142	SYK	spleen associated tyrosine kinase
cffDNA	GD45	OvC	13	61483656	61484822	1167	11	0.544025	4.12181	0.0130333	0.748464	Hypermethylated	17	No	No	No	Yes	Distal Intergenic	ENSMMUG00000012390	-51409	EPCAM	epithelial cell adhesion molecule
cffDNA	GD45	OvC	6	167218928	167219789	862	14	0.54884	4.12042	0.0130796	0.750535	Hypermethylated	17	No	No	No	Yes	Intron	ENSMMUG00000009366	172032	DOCK2	dedicator of cytokinesis 2
cffDNA	GD45	OvC	14	14209178	14211237	2060	8	0.650042	4.12024	0.0130837	0.750535	Hypermethylated	21	No	No	No	Yes	Exon	ENSMMUG00000053908	9285	CBLIF	cobalamin binding intrinsic factor
cffDNA	GD45	OvC	17	6297223	6297533	311	7	0.567187	4.11957	0.0131012	0.751127	Hypermethylated	18	No	No	No	Yes	Distal Intergenic	ENSMMUG00000057481	-39241
cffDNA	GD45	OvC	4	42146475	42147607	1133	10	0.667718	4.11896	0.0131197	0.751776	Hypermethylated	21	No	No	No	Yes	Intron	ENSMMUG00000000123	168898	NHSL1	NHS like 1
cffDNA	GD45	OvC	10	13734315	13734521	207	5	0.923498	4.1188	0.0131289	0.751779	Hypermethylated	29	No	Yes	No	No	3' UTR	ENSMMUG00000015258	10815	GCAT	glycine C-acetyltransferase
cffDNA	GD45	OvC	4	129801835	129802589	755	6	0.712242	4.11853	0.0131413	0.751779	Hypermethylated	23	No	No	No	Yes	Intron	ENSMMUG00000013651	144094	KIF6	kinesin family member 6
cffDNA	GD45	OvC	19	14129090	14130453	1364	14	0.559791	4.1185	0.0131413	0.751779	Hypermethylated	18	No	No	No	Yes	Distal Intergenic	ENSMMUG00000055621	-10389
cffDNA	GD45	OvC	5	1722436	1723045	610	16	0.495276	4.11806	0.0131588	0.752368	Hypermethylated	16	No	Yes	No	No	Intron	ENSMMUG00000008363	9122	FAM53A	family with sequence similarity 53 member A
cffDNA	GD45	OvC	16	63859608	63861196	1589	8	0.785335	4.11686	0.0131969	0.753716	Hypermethylated	25	No	No	No	Yes	Intron	ENSMMUG00000002133	103372	PITPNC1	phosphatidylinositol transfer protein cytoplasmic 1
cffDNA	GD45	OvC	10	63309815	63310981	1167	10	0.587557	4.11648	0.0132061	0.753716	Hypermethylated	19	No	No	No	Yes	Intron	ENSMMUG00000063520	15085	DDRGK1	DDRGK domain containing 1
cffDNA	GD45	OvC	20	25333298	25334942	1645	15	-0.545721	-4.11589	0.0132236	0.753716	Hypomethylated	-17	No	No	No	Yes	Distal Intergenic	ENSMMUG00000056930	-74731	C20H16orf82	chromosome 20 C16orf82 homolog
cffDNA	GD45	OvC	7	115455919	115458271	2353	11	0.529539	4.11586	0.0132257	0.753716	Hypermethylated	17	No	No	No	Yes	Distal Intergenic	ENSMMUG00000058197	36737
cffDNA	GD45	OvC	11	19524352	19525994	1643	7	0.691455	4.11554	0.0132339	0.753716	Hypermethylated	22	No	No	No	Yes	Distal Intergenic	ENSMMUG00000047016	-34748	RERGL	RERG like
cffDNA	GD45	OvC	X	8342700	8343074	375	5	0.871854	4.11537	0.013236	0.753716	Hypermethylated	28	No	No	No	Yes	Distal Intergenic	ENSMMUG00000047671	7886
cffDNA	GD45	OvC	8	21635114	21635771	658	5	0.787939	4.11516	0.0132452	0.753716	Hypermethylated	25	No	No	No	Yes	Intron	ENSMMUG00000042039	19057
cffDNA	GD45	OvC	3	765740	766688	949	8	0.824428	4.11452	0.0132658	0.753716	Hypermethylated	26	No	No	No	Yes	Promoter	ENSMMUG00000049632	1586
cffDNA	GD45	OvC	2	122027706	122028868	1163	8	-0.706173	-4.11452	0.0132658	0.753716	Hypomethylated	-22	No	No	No	Yes	Intron	ENSMMUG00000017510	134364	MAGI1	membrane associated guanylate kinase, WW and PDZ domain containing 1
cffDNA	GD45	OvC	20	5376137	5378519	2383	7	0.795542	4.11426	0.013274	0.753716	Hypermethylated	25	No	No	No	Yes	Distal Intergenic	ENSMMUG00000060962	91977
cffDNA	GD45	OvC	17	3505053	3505722	670	5	0.664838	4.11407	0.0132802	0.753716	Hypermethylated	21	No	No	No	Yes	Intron	ENSMMUG00000004237	21143	TNFRSF19	TNF receptor superfamily member 19
cffDNA	GD45	OvC	16	75467694	75468905	1212	9	0.766746	4.11378	0.0132895	0.753716	Hypermethylated	24	No	No	No	Yes	Intron	ENSMMUG00000023028	466601	RBFOX3	RNA binding fox-1 homolog 3
cffDNA	GD45	OvC	15	47380340	47381270	931	9	0.754405	4.11363	0.0132925	0.753716	Hypermethylated	24	No	Yes	No	No	Promoter	ENSMMUG00000064539	0	LOC100427249	uncharacterized LOC100427249
cffDNA	GD45	OvC	7	167932189	167932965	777	7	-0.840784	-4.11338	0.0132977	0.753716	Hypomethylated	-27	No	No	No	Yes	Distal Intergenic	ENSMMUG00000030305	-4209	LOC114679689	immunoglobulin heavy constant epsilon-like
cffDNA	GD45	OvC	6	139909538	139910784	1247	14	-0.618504	-4.11331	0.0132987	0.753716	Hypomethylated	-20	No	No	No	Yes	Distal Intergenic	ENSMMUG00000025308	122401	LOC114679155	small nucleolar RNA SNORA36 family
cffDNA	GD45	OvC	17	48298941	48299620	680	5	-0.711886	-4.11319	0.0133008	0.753716	Hypomethylated	-23	No	No	No	Yes	Intron	ENSMMUG00000005620	355519	PCDH9	protocadherin 9
cffDNA	GD45	OvC	10	41766682	41768182	1501	9	0.622339	4.11299	0.0133049	0.753716	Hypermethylated	20	No	No	No	Yes	Intron	ENSMMUG00000061222	131025	APMAP	adipocyte plasma membrane associated protein
cffDNA	GD45	OvC	4	35038804	35040020	1217	7	0.671545	4.11251	0.0133193	0.754005	Hypermethylated	21	No	No	No	Yes	Distal Intergenic	ENSMMUG00000017540	-96931	ARG1	arginase 1
cffDNA	GD45	OvC	13	58523228	58524486	1259	7	0.698396	4.11184	0.0133399	0.754005	Hypermethylated	22	No	No	No	Yes	Intron	ENSMMUG00000038179	810695	NRXN1	neurexin 1
cffDNA	GD45	OvC	20	3494903	3495306	404	5	1.16735	4.11165	0.0133471	0.754005	Hypermethylated	37	No	Yes	No	No	Intron	ENSMMUG00000018711	14570	NAA60	N-alpha-acetyltransferase 60, NatF catalytic subunit
cffDNA	GD45	OvC	15	89932126	89933681	1556	6	0.891509	4.11127	0.0133533	0.754005	Hypermethylated	28	No	No	No	Yes	Intron	ENSMMUG00000012571	7283	RORB	RAR related orphan receptor B
cffDNA	GD45	OvC	13	61184700	61185496	797	9	0.630809	4.1112	0.0133533	0.754005	Hypermethylated	20	No	No	No	Yes	Distal Intergenic	ENSMMUG00000034465	-23652	LOC114672066	small nucleolar RNA U3
cffDNA	GD45	OvC	9	133110975	133111545	571	19	-0.497321	-4.11119	0.0133533	0.754005	Hypomethylated	-16	No	Yes	No	No	Intron	ENSMMUG00000003802	101428	INPP5A	inositol polyphosphate-5-phosphatase A
cffDNA	GD45	OvC	6	15243516	15244386	871	17	0.543869	4.11077	0.0133687	0.754103	Hypermethylated	17	No	No	No	Yes	Distal Intergenic	ENSMMUG00000023988	108508	LOC114679142	U8 small nucleolar RNA
cffDNA	GD45	OvC	13	1086203	1087935	1733	11	0.501221	4.10959	0.0134098	0.754103	Hypermethylated	16	No	No	No	Yes	Distal Intergenic	ENSMMUG00000007590	-5927	CNNM4	cyclin and CBS domain divalent metal cation transport mediator 4
cffDNA	GD45	OvC	7	29477503	29478218	716	8	0.581289	4.10938	0.0134201	0.754103	Hypermethylated	19	No	No	No	Yes	Distal Intergenic	ENSMMUG00000060559	-22302
cffDNA	GD45	OvC	4	162924238	162927398	3161	18	-0.523534	-4.10923	0.0134242	0.754103	Hypomethylated	-17	No	No	No	Yes	Distal Intergenic	ENSMMUG00000007852	-19839	RREB1	ras responsive element binding protein 1
cffDNA	GD45	OvC	15	47343147	47344354	1208	5	-0.919477	-4.10891	0.0134366	0.754103	Hypomethylated	-29	No	No	No	Yes	Distal Intergenic	ENSMMUG00000064539	21042	LOC100427249	uncharacterized LOC100427249
cffDNA	GD45	OvC	14	7625372	7625810	439	6	0.989679	4.10878	0.0134407	0.754103	Hypermethylated	32	No	No	No	Yes	Intron	ENSMMUG00000004533	42260	PC	pyruvate carboxylase
cffDNA	GD45	OvC	19	12783214	12784647	1434	6	0.694319	4.10855	0.0134459	0.754103	Hypermethylated	22	No	No	No	Yes	Distal Intergenic	ENSMMUG00000054395	-20954
cffDNA	GD45	OvC	14	104349928	104350851	924	7	0.694953	4.10844	0.0134489	0.754103	Hypermethylated	22	No	No	No	Yes	Promoter	ENSMMUG00000062793	-1672
cffDNA	GD45	OvC	3	4297142	4297594	453	13	0.634978	4.10839	0.01345	0.754103	Hypermethylated	20	No	No	No	Yes	3' UTR	ENSMMUG00000018079	22739	TMPRSS3	transmembrane serine protease 3
cffDNA	GD45	OvC	10	67093740	67094026	287	5	0.976722	4.10793	0.0134654	0.754103	Hypermethylated	31	No	Yes	No	No	Distal Intergenic	ENSMMUG00000000969	-4421	FOXS1	forkhead box S1
cffDNA	GD45	OvC	6	146433857	146434729	873	9	-0.56981	-4.10793	0.0134654	0.754103	Hypomethylated	-18	No	No	No	Yes	Intron	ENSMMUG00000019820	99911	SH3TC2	SH3 domain and tetratricopeptide repeats 2
cffDNA	GD45	OvC	X	103349874	103351912	2039	5	1.02827	4.10792	0.0134654	0.754103	Hypermethylated	33	No	No	No	Yes	Distal Intergenic	ENSMMUG00000014606	-31032	RADX	RPA1 related single stranded DNA binding protein, X-linked
cffDNA	GD45	OvC	15	81966948	81967946	999	14	0.63163	4.10784	0.0134664	0.754103	Hypermethylated	20	No	No	No	Yes	Distal Intergenic	ENSMMUG00000015279	-72199	SMARCA2	SWI/SNF related, matrix associated, actin dependent regulator of chromatin, subfamily a, member 2
cffDNA	GD45	OvC	3	83941519	83943088	1570	14	0.553232	4.10756	0.0134798	0.754103	Hypermethylated	18	No	No	No	Yes	Distal Intergenic	ENSMMUG00000005299	114632	ADCYAP1R1	ADCYAP receptor type I
cffDNA	GD45	OvC	2	116049419	116050362	944	7	-0.694741	-4.10732	0.013486	0.754103	Hypomethylated	-22	No	No	No	Yes	Intron	ENSMMUG00000012832	659927	FHIT	fragile histidine triad diadenosine triphosphatase
cffDNA	GD45	OvC	4	14027226	14028659	1434	12	0.671132	4.10722	0.0134901	0.754103	Hypermethylated	21	No	No	No	Yes	Promoter	ENSMMUG00000050899	0	DDO	D-aspartate oxidase
cffDNA	GD45	OvC	20	76266298	76266584	287	5	-0.693164	-4.10714	0.0134911	0.754103	Hypomethylated	-22	No	No	No	Yes	Distal Intergenic	ENSMMUG00000060736	-20016
cffDNA	GD45	OvC	9	133240332	133240574	243	8	-0.434095	-4.10702	0.0134952	0.754103	Hypomethylated	-14	No	No	No	Yes	Intron	ENSMMUG00000003802	230785	INPP5A	inositol polyphosphate-5-phosphatase A
cffDNA	GD45	OvC	5	161763223	161764796	1574	5	0.958741	4.10676	0.0135055	0.754103	Hypermethylated	31	No	No	No	Yes	Distal Intergenic	ENSMMUG00000028494	-298235	LOC114678502	U6 spliceosomal RNA
cffDNA	GD45	OvC	9	18109586	18110671	1086	6	-0.963003	-4.10644	0.0135148	0.754103	Hypomethylated	-31	No	No	No	Yes	Intron	ENSMMUG00000016069	158346	CUBN	cubilin
cffDNA	GD45	OvC	6	45487026	45488116	1091	5	0.883833	4.10643	0.0135148	0.754103	Hypermethylated	28	No	No	No	Yes	Intron	ENSMMUG00000059786	365597	HCN1	hyperpolarization activated cyclic nucleotide gated potassium channel 1
cffDNA	GD45	OvC	9	59353351	59354034	684	6	-0.863687	-4.10621	0.0135241	0.754103	Hypomethylated	-27	No	No	No	Yes	Distal Intergenic	ENSMMUG00000050548	59470
cffDNA	GD45	OvC	6	128283695	128285125	1431	8	0.706024	4.10604	0.0135302	0.754103	Hypermethylated	22	No	No	No	Yes	Distal Intergenic	ENSMMUG00000059870	3296
cffDNA	GD45	OvC	3	73956592	73957610	1019	8	0.780251	4.10516	0.013557	0.754103	Hypermethylated	25	No	No	No	Yes	Distal Intergenic	ENSMMUG00000050644	-119486
cffDNA	GD45	OvC	10	93419608	93421292	1685	10	-0.662106	-4.10509	0.013557	0.754103	Hypomethylated	-21	No	No	No	Yes	Intron	ENSMMUG00000019944	54383	LOC699403	serine/threonine-protein phosphatase 4 regulatory subunit 1
cffDNA	GD45	OvC	9	121649698	121650831	1134	9	-0.60201	-4.10473	0.0135662	0.754103	Hypomethylated	-19	No	No	No	Yes	Distal Intergenic	ENSMMUG00000060206	-4157
cffDNA	GD45	OvC	8	138674864	138677032	2169	12	0.655848	4.10447	0.0135734	0.754103	Hypermethylated	21	No	No	No	Yes	Distal Intergenic	ENSMMUG00000054706	30528
cffDNA	GD45	OvC	3	163801056	163801940	885	9	0.63251	4.10432	0.0135765	0.754103	Hypermethylated	20	No	No	No	Yes	Distal Intergenic	ENSMMUG00000011836	-35096	PTN	pleiotrophin
cffDNA	GD45	OvC	1	97300811	97301813	1003	5	0.838178	4.10409	0.0135848	0.754103	Hypermethylated	27	No	No	No	Yes	Exon	ENSMMUG00000019482	36933	INTS3	integrator complex subunit 3
cffDNA	GD45	OvC	16	4278976	4279661	686	7	-0.764769	-4.10402	0.0135878	0.754103	Hypomethylated	-24	No	No	No	Yes	Intron	ENSMMUG00000022857	29586	SPNS3	sphingolipid transporter 3 (putative)
cffDNA	GD45	OvC	6	172711304	172712695	1392	6	0.913566	4.10378	0.0135971	0.754103	Hypermethylated	29	No	No	No	Yes	Distal Intergenic	ENSMMUG00000041134	-28720
cffDNA	GD45	OvC	12	40760919	40763110	2192	16	0.574396	4.10354	0.0136043	0.754103	Hypermethylated	18	No	No	No	Yes	Distal Intergenic	ENSMMUG00000044103	72498
cffDNA	GD45	OvC	7	19772306	19772981	676	6	0.835426	4.10351	0.0136043	0.754103	Hypermethylated	27	No	No	No	Yes	Distal Intergenic	ENSMMUG00000022256	-8420	TGM5	transglutaminase 5
cffDNA	GD45	OvC	13	34224148	34225981	1834	8	-0.704041	-4.10329	0.0136125	0.754103	Hypomethylated	-22	No	No	No	Yes	Intron	ENSMMUG00000002140	57147	M1AP	meiosis 1 associated protein
cffDNA	GD45	OvC	16	22217428	22217596	169	6	-0.705966	-4.10324	0.0136146	0.754103	Hypomethylated	-22	No	No	No	Yes	Distal Intergenic	ENSMMUG00000054233	-434132
cffDNA	GD45	OvC	2	80500496	80503301	2806	7	-0.656195	-4.10322	0.0136146	0.754103	Hypomethylated	-21	No	No	No	Yes	Intron	ENSMMUG00000045509	552947	NAALADL2	N-acetylated alpha-linked acidic dipeptidase like 2
cffDNA	GD45	OvC	2	3182969	3183578	610	7	-0.677111	-4.10272	0.0136239	0.754216	Hypomethylated	-22	No	No	No	Yes	Intron	ENSMMUG00000053756	97322
cffDNA	GD45	OvC	13	93091734	93091914	181	8	-0.698027	-4.10166	0.0136558	0.75529	Hypomethylated	-22	No	No	No	Yes	Distal Intergenic	ENSMMUG00000053515	29539
cffDNA	GD45	OvC	20	3105518	3106646	1129	9	0.580315	4.10149	0.0136619	0.75529	Hypermethylated	18	No	No	Yes	Yes	Distal Intergenic	ENSMMUG00000007667	-5511	BICDL2	BICD family like cargo adaptor 2
cffDNA	GD45	OvC	17	9114050	9115132	1083	9	0.607607	4.10099	0.0136753	0.75529	Hypermethylated	19	No	No	No	Yes	Distal Intergenic	ENSMMUG00000061779	-33857
cffDNA	GD45	OvC	5	105842134	105843324	1191	5	0.820112	4.10048	0.0136907	0.75529	Hypermethylated	26	No	No	No	Yes	Distal Intergenic	ENSMMUG00000035565	19641	LOC114678545	U6 spliceosomal RNA
cffDNA	GD45	OvC	8	1378737	1380077	1341	8	0.679245	4.10038	0.0136907	0.75529	Hypermethylated	22	No	No	No	Yes	Intron	ENSMMUG00000057265	82493	DLGAP2	DLG associated protein 2
cffDNA	GD45	OvC	12	10059601	10060324	724	9	0.82047	4.10006	0.0136969	0.75529	Hypermethylated	26	No	No	No	Yes	Distal Intergenic	ENSMMUG00000039785	3176
cffDNA	GD45	OvC	17	43390278	43392327	2050	9	0.803706	4.09997	0.013699	0.75529	Hypermethylated	26	No	No	No	Yes	Distal Intergenic	ENSMMUG00000054228	1046553
cffDNA	GD45	OvC	5	103578462	103578855	394	9	0.736485	4.09991	0.013701	0.75529	Hypermethylated	23	No	No	No	Yes	Distal Intergenic	ENSMMUG00000017831	-82502	TET2	tet methylcytosine dioxygenase 2
cffDNA	GD45	OvC	X	17751416	17752083	668	5	-0.893962	-4.09951	0.0137103	0.7554	Hypomethylated	-28	No	No	No	Yes	Distal Intergenic	ENSMMUG00000001433	-154820	RAI2	retinoic acid induced 2
cffDNA	GD45	OvC	17	40337124	40339316	2193	10	0.685644	4.09915	0.0137226	0.7554	Hypermethylated	22	No	No	No	Yes	Distal Intergenic	ENSMMUG00000055127	58348	LOC114673645	small nucleolar RNA U3
cffDNA	GD45	OvC	12	63266258	63266306	49	7	-0.87766	-4.09904	0.0137247	0.7554	Hypomethylated	-28	Yes	No	No	No	Promoter	ENSMMUG00000060947	185
cffDNA	GD45	OvC	13	85426676	85426821	146	7	0.744755	4.09886	0.0137329	0.755455	Hypermethylated	24	No	No	No	Yes	Intron	ENSMMUG00000016030	9736	KLHL29	kelch like family member 29
cffDNA	GD45	OvC	1	116102343	116103437	1095	5	0.623678	4.0985	0.0137484	0.755507	Hypermethylated	20	No	No	No	Yes	Distal Intergenic	ENSMMUG00000050998	6487
cffDNA	GD45	OvC	13	93741651	93741958	308	10	-0.549904	-4.09827	0.0137597	0.755507	Hypomethylated	-18	No	No	No	Yes	Intron	ENSMMUG00000023434	393779	NBAS	NBAS subunit of NRZ tethering complex
cffDNA	GD45	OvC	7	95578144	95581121	2978	10	-0.640042	-4.09812	0.0137628	0.755507	Hypomethylated	-20	No	No	No	Yes	Intron	ENSMMUG00000014839	562288	NPAS3	neuronal PAS domain protein 3
cffDNA	GD45	OvC	6	27208896	27209380	485	8	0.718814	4.09809	0.0137628	0.755507	Hypermethylated	23	No	No	No	Yes	Distal Intergenic	ENSMMUG00000025467	-15338	LOC114679058	U6 spliceosomal RNA
cffDNA	GD45	OvC	3	35632900	35633888	989	12	0.661333	4.09701	0.0137936	0.755953	Hypermethylated	21	Yes	Yes	No	No	Promoter	ENSMMUG00000060707	-1804
cffDNA	GD45	OvC	3	177149934	177150248	315	10	-0.744861	-4.097	0.0137936	0.755953	Hypomethylated	-24	No	No	No	Yes	3' UTR	ENSMMUG00000043445	19732	GBX1	gastrulation brain homeobox 1
cffDNA	GD45	OvC	6	175350667	175352460	1794	6	0.92499	4.09692	0.0137977	0.755953	Hypermethylated	29	No	No	No	Yes	Exon	ENSMMUG00000049184	20106	LOC106999053	uncharacterized LOC106999053
cffDNA	GD45	OvC	9	52023388	52024805	1418	13	0.579601	4.09685	0.0137998	0.755953	Hypermethylated	18	No	No	No	Yes	Intron	ENSMMUG00000023612	353650	GRID1	glutamate ionotropic receptor delta type subunit 1
cffDNA	GD45	OvC	18	60329824	60330627	804	9	0.735604	4.09596	0.0138276	0.757078	Hypermethylated	23	No	No	No	Yes	Distal Intergenic	ENSMMUG00000058195	31150	LOC114673880	U7 small nuclear RNA
cffDNA	GD45	OvC	16	75481629	75482211	583	8	0.628183	4.09546	0.0138451	0.757513	Hypermethylated	20	No	No	No	Yes	Intron	ENSMMUG00000023028	453295	RBFOX3	RNA binding fox-1 homolog 3
cffDNA	GD45	OvC	2	136336665	136337175	511	6	0.897915	4.09446	0.013877	0.757513	Hypermethylated	29	No	No	No	Yes	Distal Intergenic	ENSMMUG00000060803	-8691
cffDNA	GD45	OvC	8	9433470	9434101	632	6	0.914307	4.09435	0.0138821	0.757513	Hypermethylated	29	No	No	No	Yes	Distal Intergenic	ENSMMUG00000061302	-39606
cffDNA	GD45	OvC	12	96285871	96286637	767	5	1.02932	4.09386	0.0138955	0.757513	Hypermethylated	33	No	No	No	Yes	Distal Intergenic	ENSMMUG00000004941	-60423	LOC710477	40S ribosomal protein SA-like
cffDNA	GD45	OvC	X	39605423	39608188	2766	9	-0.772958	-4.09372	0.0138975	0.757513	Hypomethylated	-25	No	No	No	Yes	Distal Intergenic	ENSMMUG00000048978	10520
cffDNA	GD45	OvC	20	35010039	35011424	1386	10	-0.657667	-4.09363	0.0139006	0.757513	Hypomethylated	-21	No	No	No	Yes	Distal Intergenic	ENSMMUG00000056573	-17503
cffDNA	GD45	OvC	9	26030092	26031464	1373	6	-0.869751	-4.09352	0.0139078	0.757513	Hypomethylated	-28	No	No	Yes	Yes	5' UTR	ENSMMUG00000022383	4017	THNSL1	threonine synthase like 1
cffDNA	GD45	OvC	6	1674534	1674785	252	8	-0.384749	-4.09349	0.0139099	0.757513	Hypomethylated	-12	No	No	No	Yes	Distal Intergenic	ENSMMUG00000058051	-54096
cffDNA	GD45	OvC	9	96859719	96861649	1931	16	0.627638	4.09341	0.013914	0.757513	Hypermethylated	20	No	No	No	Yes	Intron	ENSMMUG00000015826	72483	TLL2	tolloid like 2
cffDNA	GD45	OvC	X	13587629	13588388	760	5	-0.893436	-4.09322	0.0139181	0.757513	Hypomethylated	-28	No	No	No	Yes	Intron	ENSMMUG00000019415	13568	GPM6B	glycoprotein M6B
cffDNA	GD45	OvC	6	175342355	175343200	846	10	0.486765	4.09272	0.0139356	0.757513	Hypermethylated	15	No	No	No	Yes	Exon	ENSMMUG00000049184	17164	LOC106999053	uncharacterized LOC106999053
cffDNA	GD45	OvC	14	107267090	107267346	257	9	0.590881	4.09263	0.0139387	0.757513	Hypermethylated	19	No	No	No	Yes	Intron	ENSMMUG00000007085	61162	ZBTB16	zinc finger and BTB domain containing 16
cffDNA	GD45	OvC	2	909168	910192	1025	5	-1.0247	-4.0926	0.0139418	0.757513	Hypomethylated	-33	No	No	No	Yes	Distal Intergenic	ENSMMUG00000054838	6100
cffDNA	GD45	OvC	13	1805500	1806625	1126	6	0.755126	4.09207	0.0139531	0.757513	Hypermethylated	24	No	No	No	Yes	Distal Intergenic	ENSMMUG00000021185	-46237	VWA3B	von Willebrand factor A domain containing 3B
cffDNA	GD45	OvC	1	205165896	205168195	2300	7	0.894501	4.09163	0.0139665	0.757513	Hypermethylated	28	No	No	No	Yes	Promoter	ENSMMUG00000058094	-1763
cffDNA	GD45	OvC	8	65433123	65433742	620	17	-0.380256	-4.09149	0.0139685	0.757513	Hypomethylated	-12	Yes	Yes	No	No	Promoter	ENSMMUG00000004411	-434	LOC710188	25-hydroxycholesterol 7-alpha-hydroxylase
cffDNA	GD45	OvC	17	30379137	30380190	1054	10	-0.658923	-4.0913	0.0139747	0.757513	Hypomethylated	-21	No	No	No	Yes	Distal Intergenic	ENSMMUG00000042628	-11732
cffDNA	GD45	OvC	4	122508532	122509232	701	10	0.714852	4.0911	0.0139799	0.757513	Hypermethylated	23	No	No	No	Yes	Intron	ENSMMUG00000023002	7512	ADGRF5	adhesion G protein-coupled receptor F5
cffDNA	GD45	OvC	3	128182851	128185074	2224	14	-0.494475	-4.091	0.013984	0.757513	Hypomethylated	-16	No	No	No	Yes	Intron	ENSMMUG00000001801	1442974	MAGI2	membrane associated guanylate kinase, WW and PDZ domain containing 2
cffDNA	GD45	OvC	4	162283030	162283130	101	5	-0.96591	-4.0909	0.0139891	0.757513	Hypomethylated	-31	No	No	No	Yes	Intron	ENSMMUG00000021600	60900	BMP6	bone morphogenetic protein 6
cffDNA	GD45	OvC	4	61572084	61572770	687	7	-0.554289	-4.09072	0.0139943	0.757513	Hypomethylated	-18	No	No	No	Yes	Intron	ENSMMUG00000011171	43482	TFB1M	transcription factor B1, mitochondrial
cffDNA	GD45	OvC	1	38979316	38979729	414	5	0.798846	4.09048	0.0140025	0.757513	Hypermethylated	25	No	No	No	Yes	Intron	ENSMMUG00000014498	400416	CACNA1E	calcium voltage-gated channel subunit alpha1 E
cffDNA	GD45	OvC	11	63672930	63675037	2108	8	0.678282	4.09013	0.0140138	0.757513	Hypermethylated	22	No	No	No	Yes	3' UTR	ENSMMUG00000001952	260382	SRGAP1	SLIT-ROBO Rho GTPase activating protein 1
cffDNA	GD45	OvC	14	56610306	56611848	1543	14	-0.422786	-4.08945	0.0140395	0.757513	Hypomethylated	-13	No	No	No	Yes	Exon	ENSMMUG00000006692	12203	SCUBE2	signal peptide, CUB domain and EGF like domain containing 2
cffDNA	GD45	OvC	7	153393789	153394461	673	8	0.713448	4.08926	0.0140437	0.757513	Hypermethylated	23	No	No	No	Yes	Exon	ENSMMUG00000053950	5337
cffDNA	GD45	OvC	3	66703546	66705150	1605	5	0.759301	4.08889	0.0140539	0.757513	Hypermethylated	24	No	No	No	Yes	Intron	ENSMMUG00000016191	465225	ABCA13	ATP binding cassette subfamily A member 13
cffDNA	GD45	OvC	8	24971473	24973379	1907	9	0.699543	4.08886	0.014055	0.757513	Hypermethylated	22	No	No	No	Yes	Distal Intergenic	ENSMMUG00000054167	105007	LOC114680207	uncharacterized LOC114680207
cffDNA	GD45	OvC	7	64253418	64254634	1217	7	-0.730645	-4.08884	0.014055	0.757513	Hypomethylated	-23	No	No	No	Yes	Intron	ENSMMUG00000011251	96750	AKAP13	A-kinase anchoring protein 13
cffDNA	GD45	OvC	8	106822652	106824147	1496	9	0.592794	4.08878	0.014056	0.757513	Hypermethylated	19	No	No	No	Yes	Intron	ENSMMUG00000017845	231759	OXR1	oxidation resistance 1
cffDNA	GD45	OvC	10	17856899	17857633	735	5	0.723907	4.08874	0.014056	0.757513	Hypermethylated	23	No	No	No	Yes	Intron	ENSMMUG00000012113	236494	LARGE1	LARGE xylosyl- and glucuronyltransferase 1
cffDNA	GD45	OvC	20	50074220	50075279	1060	9	-0.696706	-4.0885	0.0140622	0.757513	Hypomethylated	-22	No	No	No	Yes	Distal Intergenic	ENSMMUG00000051620	-452476
cffDNA	GD45	OvC	18	38570275	38572519	2245	7	-0.781282	-4.08828	0.0140673	0.757513	Hypomethylated	-25	No	No	No	Yes	Distal Intergenic	ENSMMUG00000027539	-66950	LOC114673943	U6 spliceosomal RNA
cffDNA	GD45	OvC	18	61174517	61176464	1948	23	-0.373235	-4.08786	0.0140828	0.757954	Hypomethylated	-12	No	No	No	Yes	Distal Intergenic	ENSMMUG00000003974	-120118	GREB1L	GREB1 like retinoic acid receptor coactivator
cffDNA	GD45	OvC	19	12307840	12309440	1601	7	0.582403	4.08744	0.0141002	0.758182	Hypermethylated	19	No	No	No	Yes	Distal Intergenic	ENSMMUG00000006275	-4707	GET3	guided entry of tail-anchored proteins factor 3, ATPase
cffDNA	GD45	OvC	14	125837440	125838936	1497	10	0.767132	4.08675	0.0141116	0.758182	Hypermethylated	24	No	No	No	Yes	Distal Intergenic	ENSMMUG00000053982	225032	LOC114672556	small nucleolar RNA U13
cffDNA	GD45	OvC	X	22621913	22625249	3337	8	-0.769475	-4.08664	0.0141136	0.758182	Hypomethylated	-24	No	No	No	Yes	Distal Intergenic	ENSMMUG00000022142	-172818	DDX53	DEAD-box helicase 53
cffDNA	GD45	OvC	5	47173861	47175941	2081	17	0.40304	4.086	0.0141373	0.758182	Hypermethylated	13	No	No	No	Yes	Intron	ENSMMUG00000021779	63901	CORIN	corin, serine peptidase
cffDNA	GD45	OvC	5	78734250	78736649	2400	11	-0.603073	-4.0855	0.0141527	0.758182	Hypomethylated	-19	No	No	No	Yes	Intron	ENSMMUG00000058607	14569
cffDNA	GD45	OvC	7	8011168	8012199	1032	12	-0.605938	-4.08544	0.0141537	0.758182	Hypomethylated	-19	No	No	No	Yes	Intron	ENSMMUG00000019340	65690	FAM189A1	family with sequence similarity 189 member A1
cffDNA	GD45	OvC	6	56394904	56397027	2124	12	-0.542499	-4.08506	0.0141692	0.758182	Hypomethylated	-17	No	No	No	Yes	Distal Intergenic	ENSMMUG00000052376	19058
cffDNA	GD45	OvC	8	132331980	132332669	690	5	-0.60454	-4.08504	0.0141702	0.758182	Hypomethylated	-19	No	No	No	Yes	Intron	ENSMMUG00000058106	11773	OC90	otoconin 90
cffDNA	GD45	OvC	10	5198537	5199122	586	12	0.710556	4.08468	0.0141795	0.758182	Hypermethylated	23	No	Yes	No	No	Promoter	ENSMMUG00000008136	636	GTSE1	G2 and S-phase expressed 1
cffDNA	GD45	OvC	X	94523134	94524034	901	5	0.952905	4.08461	0.0141805	0.758182	Hypermethylated	30	No	No	No	Yes	Distal Intergenic	ENSMMUG00000062135	-25365
cffDNA	GD45	OvC	13	13102110	13103536	1427	14	-0.526021	-4.08446	0.0141846	0.758182	Hypomethylated	-17	No	No	No	Yes	Intron	ENSMMUG00000017175	288979	SH3RF3	SH3 domain containing ring finger 3
cffDNA	GD45	OvC	19	28846981	28847752	772	8	0.800313	4.08263	0.0142371	0.758182	Hypermethylated	25	No	No	No	Yes	Distal Intergenic	ENSMMUG00000008417	-11935	LOC700087	cytochrome b-c1 complex subunit Rieske, mitochondrial
cffDNA	GD45	OvC	18	23108585	23109688	1104	7	0.861616	4.08248	0.0142391	0.758182	Hypermethylated	27	No	No	No	Yes	Distal Intergenic	ENSMMUG00000012918	-54968
cffDNA	GD45	OvC	10	50601675	50603104	1430	11	0.582664	4.08241	0.0142402	0.758182	Hypermethylated	19	No	No	No	Yes	Intron	ENSMMUG00000043649	1949767	MACROD2	mono-ADP ribosylhydrolase 2
cffDNA	GD45	OvC	9	119996492	119997003	512	7	0.837344	4.0823	0.0142443	0.758182	Hypermethylated	27	No	No	No	Yes	Intron	ENSMMUG00000021610	27371	RGS10	regulator of G protein signaling 10
cffDNA	GD45	OvC	4	128663627	128663992	366	6	-0.705512	-4.08228	0.0142453	0.758182	Hypomethylated	-22	No	No	No	Yes	Intron	ENSMMUG00000055552	7477
cffDNA	GD45	OvC	17	39448484	39449489	1006	10	-0.679969	-4.08172	0.0142669	0.758182	Hypomethylated	-22	No	No	No	Yes	Distal Intergenic	ENSMMUG00000027429	-49575
cffDNA	GD45	OvC	13	43871889	43873771	1883	10	-0.659302	-4.08147	0.0142752	0.758182	Hypomethylated	-21	No	No	No	Yes	Distal Intergenic	ENSMMUG00000060617	4136	LOC114672048	small nucleolar RNA U13
cffDNA	GD45	OvC	15	17357536	17357800	265	6	0.988346	4.08115	0.0142824	0.758182	Hypermethylated	31	No	No	No	Yes	Promoter	ENSMMUG00000065176	-1224
cffDNA	GD45	OvC	18	50974926	50975531	606	9	0.614475	4.08103	0.0142875	0.758182	Hypermethylated	20	No	No	No	Yes	Distal Intergenic	ENSMMUG00000052277	-8970	TTR	transthyretin
cffDNA	GD45	OvC	12	11790110	11791048	939	6	-0.85932	-4.08091	0.0142885	0.758182	Hypomethylated	-27	No	No	No	Yes	Intron	ENSMMUG00000062492	23289	C12H2orf76	chromosome 12 C2orf76 homolog
cffDNA	GD45	OvC	6	58441348	58443665	2318	9	0.616072	4.0805	0.0142999	0.758182	Hypermethylated	20	No	No	No	Yes	Distal Intergenic	ENSMMUG00000012132	-200951	PDE4D	phosphodiesterase 4D
cffDNA	GD45	OvC	11	88911181	88912320	1140	5	0.97185	4.08047	0.0143029	0.758182	Hypermethylated	31	No	No	No	Yes	Distal Intergenic	ENSMMUG00000035678	70561	LOC114671168	U7 small nuclear RNA
cffDNA	GD45	OvC	9	6552557	6552759	203	5	1.10571	4.08046	0.014304	0.758182	Hypermethylated	35	No	No	No	Yes	Distal Intergenic	ENSMMUG00000050337	17328
cffDNA	GD45	OvC	7	157179091	157180237	1147	6	-0.890919	-4.08039	0.014304	0.758182	Hypomethylated	-28	No	No	No	Yes	Intron	ENSMMUG00000054379	20182
cffDNA	GD45	OvC	19	7901810	7902607	798	8	0.759266	4.08034	0.0143071	0.758182	Hypermethylated	24	No	No	No	Yes	Intron	ENSMMUG00000006544	25653	ELAVL1	ELAV like RNA binding protein 1
cffDNA	GD45	OvC	2	109332204	109333515	1312	5	0.818502	4.07993	0.0143173	0.758182	Hypermethylated	26	No	No	No	Yes	Distal Intergenic	ENSMMUG00000016197	-6469	RFT1	RFT1 homolog
cffDNA	GD45	OvC	4	380073	381355	1283	13	0.463949	4.07958	0.0143297	0.758182	Hypermethylated	15	No	No	Yes	Yes	Promoter	ENSMMUG00000058929	1551
cffDNA	GD45	OvC	9	8461452	8462675	1224	7	-0.73866	-4.07948	0.0143318	0.758182	Hypomethylated	-24	No	No	No	Yes	Intron	ENSMMUG00000019194	35916	SFMBT2	Scm like with four mbt domains 2
cffDNA	GD45	OvC	7	27347989	27349286	1298	8	0.495375	4.07946	0.0143338	0.758182	Hypermethylated	16	No	No	No	Yes	Intron	ENSMMUG00000015159	43140	AP4E1	adaptor related protein complex 4 subunit epsilon 1
cffDNA	GD45	OvC	12	113026325	113026972	648	11	0.678703	4.07943	0.0143369	0.758182	Hypermethylated	22	Yes	Yes	No	No	Exon	ENSMMUG00000045544	177388	NYAP2	neuronal tyrosine-phosphorylated phosphoinositide-3-kinase adaptor 2
cffDNA	GD45	OvC	4	151629926	151633020	3095	11	-0.488863	-4.07942	0.0143369	0.758182	Hypomethylated	-16	No	No	No	Yes	Distal Intergenic	ENSMMUG00000052333	6993
cffDNA	GD45	OvC	7	61756330	61759463	3134	15	-0.495699	-4.07931	0.014342	0.758182	Hypomethylated	-16	No	No	No	Yes	Intron	ENSMMUG00000013670	281114	ADAMTSL3	ADAMTS like 3
cffDNA	GD45	OvC	5	46575596	46577741	2146	11	0.601711	4.07895	0.0143575	0.758182	Hypermethylated	19	No	No	No	Yes	Intron	ENSMMUG00000004314	221577	GABRB1	gamma-aminobutyric acid type A receptor subunit beta1
cffDNA	GD45	OvC	20	6637636	6637824	189	5	0.896083	4.07879	0.0143678	0.758182	Hypermethylated	29	No	No	No	Yes	Intron	ENSMMUG00000003458	527577
cffDNA	GD45	OvC	4	143808004	143808406	403	5	-0.73281	-4.0786	0.0143739	0.758182	Hypomethylated	-23	No	Yes	No	No	Promoter	ENSMMUG00000061648	-684	LOC696808	histone H2B type 1
cffDNA	GD45	OvC	16	51994	52533	540	8	-0.70465	-4.07841	0.0143781	0.758182	Hypomethylated	-22	No	Yes	No	No	Intron	ENSMMUG00000005222	25794	DOC2B	double C2 domain beta
cffDNA	GD45	OvC	2	113270587	113274164	3578	16	-0.421605	-4.07814	0.0143873	0.758182	Hypomethylated	-13	No	No	No	Yes	Intron	ENSMMUG00000016602	47660	IL17RD	interleukin 17 receptor D
cffDNA	GD45	OvC	1	100874842	100876474	1633	7	0.806383	4.07811	0.0143883	0.758182	Hypermethylated	26	No	Yes	Yes	No	3' UTR	ENSMMUG00000021387	6228	C1H1orf54	chromosome 1 C1orf54 homolog
cffDNA	GD45	OvC	12	77835209	77835599	391	5	0.804076	4.07774	0.0143986	0.758182	Hypermethylated	26	No	Yes	No	No	Distal Intergenic	ENSMMUG00000022664	-20061	NAB1	NGFI-A binding protein 1
cffDNA	GD45	OvC	13	79427786	79428758	973	5	0.688878	4.0777	0.0143997	0.758182	Hypermethylated	22	No	No	No	Yes	Intron	ENSMMUG00000010265	431894	ALK	ALK receptor tyrosine kinase
cffDNA	GD45	OvC	12	58438004	58441017	3014	13	-0.378564	-4.0767	0.0144316	0.758182	Hypomethylated	-12	No	No	No	Yes	Distal Intergenic	ENSMMUG00000055482	-7018
cffDNA	GD45	OvC	11	103626642	103627365	724	5	0.802419	4.0764	0.0144377	0.758182	Hypermethylated	26	No	No	No	Yes	Distal Intergenic	ENSMMUG00000023469	-4570	HSP90B1	heat shock protein 90 beta family member 1
cffDNA	GD45	OvC	12	28399941	28401694	1754	12	0.521554	4.07637	0.0144418	0.758182	Hypermethylated	17	No	No	No	Yes	Intron	ENSMMUG00000009885	867692	LRP1B	LDL receptor related protein 1B
cffDNA	GD45	OvC	11	131856837	131856981	145	8	0.724363	4.07628	0.0144418	0.758182	Hypermethylated	23	No	No	No	Yes	Intron	ENSMMUG00000017729	64750	EP400	E1A binding protein p400
cffDNA	GD45	OvC	4	135646522	135648067	1546	7	-0.663615	-4.07584	0.0144562	0.758182	Hypomethylated	-21	No	No	No	Yes	Distal Intergenic	ENSMMUG00000021738	-33596	MLN	motilin
cffDNA	GD45	OvC	18	14438440	14439524	1085	5	0.934589	4.07575	0.0144593	0.758182	Hypermethylated	30	No	No	No	Yes	Intron	ENSMMUG00000053604	29523
cffDNA	GD45	OvC	4	88890638	88892426	1789	6	0.793396	4.07501	0.0144779	0.758182	Hypermethylated	25	No	No	No	Yes	Distal Intergenic	ENSMMUG00000059126	-28937
cffDNA	GD45	OvC	3	72175019	72176069	1051	9	0.621956	4.07498	0.014482	0.758182	Hypermethylated	20	No	No	No	Yes	Distal Intergenic	ENSMMUG00000053696	24744
cffDNA	GD45	OvC	20	53597503	53597682	180	5	-0.630047	-4.07462	0.0144953	0.758182	Hypomethylated	-20	No	Yes	No	No	Distal Intergenic	ENSMMUG00000064932	-9709	BEAN1	brain expressed associated with NEDD4 1
cffDNA	GD45	OvC	9	17969070	17970481	1412	9	-0.609415	-4.07453	0.0144974	0.758182	Hypomethylated	-19	No	No	No	Yes	Intron	ENSMMUG00000016069	298536	CUBN	cubilin
cffDNA	GD45	OvC	14	113658067	113658842	776	8	0.721708	4.07453	0.0144974	0.758182	Hypermethylated	23	No	No	No	Yes	Intron	ENSMMUG00000022347	79695	GRIK4	glutamate ionotropic receptor kainate type subunit 4
cffDNA	GD45	OvC	5	1605065	1605713	649	14	0.524309	4.07452	0.0144974	0.758182	Hypermethylated	17	Yes	No	No	No	Distal Intergenic	ENSMMUG00000065024	67185
cffDNA	GD45	OvC	1	130048334	130048578	245	9	0.496677	4.0745	0.0144974	0.758182	Hypermethylated	16	No	No	No	Yes	Intron	ENSMMUG00000013858	3192	ABCA4	ATP binding cassette subfamily A member 4
cffDNA	GD45	OvC	2	84478474	84479419	946	12	-0.520075	-4.0742	0.0145056	0.758182	Hypomethylated	-17	No	No	No	Yes	Intron	ENSMMUG00000023078	14116	ZNF639	zinc finger protein 639
cffDNA	GD45	OvC	9	109885519	109887978	2460	11	-0.704145	-4.07378	0.01452	0.758182	Hypomethylated	-22	No	No	No	Yes	Intron	ENSMMUG00000055874	80177
[truncated: 124,478 more rows]

## Sheet: Fig. 2a-b
Source	Term	Gene Ontology	-log10.q-value	FWER
cffDNA	anatomical structure morphogenesis	Biological Process	25.8483	0
cffDNA	nervous system development	Biological Process	21.5012	0
cffDNA	anatomical structure development	Biological Process	21.0768	0
cffDNA	plasma membrane bounded cell projection organization	Biological Process	19.2205	0.02
cffDNA	cell adhesion	Biological Process	18.9544	0.02
cffDNA	movement of cell or subcellular component	Biological Process	18.3127	0.03
cffDNA	multicellular organismal process	Biological Process	15.9092	0.19
cffDNA	locomotion	Biological Process	13.7033	0.62
cffDNA	cell junction organization	Biological Process	13.4345	0.64
cffDNA	trans-synaptic signaling	Biological Process	11.0607	0.89
cffDNA	cell motility	Biological Process	10.3748	0.97
cffDNA	actin filament-based process	Biological Process	8.75601	1
cffDNA	regulation of cell communication	Biological Process	7.65554	1
cffDNA	regulation of biological quality	Biological Process	5.72709	1
cffDNA	regulation of GTPase activity	Biological Process	4.97484	1
cffDNA	glutamate receptor signaling pathway	Biological Process	4.66858	1
cffDNA	regulation of response to stimulus	Biological Process	4.03129	1
cffDNA	cellular response to endogenous stimulus	Biological Process	2.42106	1
cffDNA	sensory perception of mechanical stimulus	Biological Process	2.33296	1
cffDNA	behavior	Biological Process	2.00865	1
cffDNA	cell projection	Cellular Component	32.0599	0.17
cffDNA	plasma membrane	Cellular Component	29.9249	0.3
cffDNA	cell junction	Cellular Component	28.1978	0.46
cffDNA	plasma membrane region	Cellular Component	19.0936	0.99
cffDNA	intrinsic component of plasma membrane	Cellular Component	17.0078	1
cffDNA	dendritic tree	Cellular Component	14.601	1
cffDNA	receptor complex	Cellular Component	8.68203	1
cffDNA	extracellular matrix	Cellular Component	6.7884	1
cffDNA	cell body	Cellular Component	4.81382	1
cffDNA	cytoskeleton	Cellular Component	4.25012	1
cffDNA	cell leading edge	Cellular Component	3.73052	1
cffDNA	apical part of cell	Cellular Component	3.46919	1
cffDNA	cell surface	Cellular Component	3.2723	1
cffDNA	vesicle	Cellular Component	2.70513	1
cffDNA	endomembrane system	Cellular Component	2.0535	1
cffDNA	extrinsic component of plasma membrane	Cellular Component	1.61721	1
cffDNA	anion binding	Molecular Function	10.7258	0.12
cffDNA	cytoskeletal protein binding	Molecular Function	7.93573	0.67
cffDNA	gated channel activity	Molecular Function	7.7717	0.7
cffDNA	GTPase activator activity	Molecular Function	4.74663	1
cffDNA	carbohydrate derivative binding	Molecular Function	4.34675	1
cffDNA	extracellular matrix structural constituent	Molecular Function	4.1023	1
cffDNA	transmembrane receptor protein kinase activity	Molecular Function	2.91728	1
cffDNA	GTPase binding	Molecular Function	2.40842	1
cffDNA	small molecule binding	Molecular Function	2.3058	1
cffDNA	calmodulin binding	Molecular Function	2.18772	1
cffDNA	phospholipid binding	Molecular Function	1.97686	1
cffDNA	protein-containing complex binding	Molecular Function	1.63225	1
cffDNA	drug binding	Molecular Function	1.56737	1
Brain	nervous system development	Biological Process	23.6357	0.01
Brain	plasma membrane bounded cell projection organization	Biological Process	19.4583	0.06
Brain	cell junction organization	Biological Process	18.4003	0.13
Brain	cell morphogenesis	Biological Process	17.1215	0.25
Brain	synaptic signaling	Biological Process	15.1588	0.53
Brain	anatomical structure development	Biological Process	14.2005	0.64
Brain	enzyme linked receptor protein signaling pathway	Biological Process	13.3332	0.8
Brain	regulation of neuron differentiation	Biological Process	13.1261	0.81
Brain	regulation of signaling	Biological Process	12.1169	0.91
Brain	regulation of neurogenesis	Biological Process	10.9357	0.97
Brain	movement of cell or subcellular component	Biological Process	10.8707	0.97
Brain	localization	Biological Process	10.4552	0.99
Brain	cell adhesion	Biological Process	10.1758	0.99
Brain	locomotion	Biological Process	8.6439	1
Brain	regulation of biological quality	Biological Process	8.21822	1
Brain	actin filament-based process	Biological Process	7.91818	1
Brain	regulation of response to stimulus	Biological Process	5.97558	1
Brain	developmental cell growth	Biological Process	5.65523	1
Brain	positive regulation of catalytic activity	Biological Process	4.90936	1
Brain	positive regulation of cellular process	Biological Process	3.78401	1
Brain	behavior	Biological Process	3.32216	1
Brain	cellular response to endogenous stimulus	Biological Process	2.8154	1
Brain	establishment or maintenance of cell polarity	Biological Process	2.19359	1
Brain	protein phosphorylation	Biological Process	2.19353	1
Brain	protein localization to cell junction	Biological Process	1.92173	1
Brain	response to growth factor	Biological Process	1.68718	1
Brain	epithelium migration	Biological Process	1.44286	1
Brain	cell junction	Cellular Component	33.8329	0
Brain	cell projection	Cellular Component	25.4869	0.18
Brain	cell periphery	Cellular Component	24.6432	0.26
Brain	plasma membrane region	Cellular Component	19.9071	0.87
Brain	membrane	Cellular Component	14.5565	0.99
Brain	somatodendritic compartment	Cellular Component	12.3267	1
Brain	cytoplasm	Cellular Component	10.9638	1
Brain	cell leading edge	Cellular Component	9.48589	1
Brain	receptor complex	Cellular Component	6.46581	1
Brain	Golgi apparatus	Cellular Component	5.53003	1
Brain	perinuclear region of cytoplasm	Cellular Component	5.19288	1
Brain	cytoskeleton	Cellular Component	4.89412	1
Brain	membrane microdomain	Cellular Component	4.5856	1
Brain	vesicle	Cellular Component	4.33304	1
Brain	cell body	Cellular Component	4.03116	1
Brain	site of polarized growth	Cellular Component	4.03002	1
Brain	cell cortex	Cellular Component	2.67045	1
Brain	cytoplasmic side of plasma membrane	Cellular Component	2.04861	1
Brain	apical part of cell	Cellular Component	1.42193	1
Brain	cytoskeletal protein binding	Molecular Function	13.8834	0.06
Brain	anion binding	Molecular Function	11.7741	0.32
Brain	kinase activity	Molecular Function	7.99485	0.76
Brain	ATP binding	Molecular Function	7.90208	0.78
Brain	enzyme binding	Molecular Function	6.85979	0.93
Brain	drug binding	Molecular Function	6.42899	0.97
Brain	small molecule binding	Molecular Function	6.00941	0.99
Brain	ribonucleotide binding	Molecular Function	5.86602	0.99
Brain	gated channel activity	Molecular Function	5.51376	1
Brain	GTPase activator activity	Molecular Function	4.06875	1
Brain	phospholipid binding	Molecular Function	3.24823	1
Brain	cell adhesion molecule binding	Molecular Function	2.06216	1
Brain	calmodulin binding	Molecular Function	1.93104	1
Brain	protein phosphorylated amino acid binding	Molecular Function	1.73418	1
Brain	ion channel binding	Molecular Function	1.50834	1

## Sheet: Fig. 2c-d
Source	Term	-log10.p-value	Combined.Score	Database
cffDNA	Integrin signalling pathway	2.15905	18.5443	Panther Pathways
cffDNA	Endothelin signaling pathway	1.58632	17.661	Panther Pathways
cffDNA	Ionotropic glutamate receptor pathway	1.57926	21.3977	Panther Pathways
cffDNA	PDGF signaling pathway	1.55459	12.8552	Panther Pathways
cffDNA	Angiogenesis	1.36931	10.1217	Panther Pathways
cffDNA	CCKR signaling map ST	1.36931	9.64847	Panther Pathways
cffDNA	Metabotropic glutamate receptor group III pathway	1.28601	12.9859	Panther Pathways
cffDNA	EGF receptor signaling pathway	1.24995	9.45003	Panther Pathways
cffDNA	Histamine H1 receptor mediated signaling pathway	1.09094	15.984	Panther Pathways
cffDNA	Heterotrimeric G-protein signaling pathway-Gi alpha and Gs alpha mediated pathway	1.05394	7.60399	Panther Pathways
cffDNA	5HT2 type receptor mediated signaling pathway	1.05017	10.3215	Panther Pathways
cffDNA	Heterotrimeric G-protein signaling pathway-Gq alpha and Go alpha mediated pathway	0.913698	6.72831	Panther Pathways
cffDNA	Alzheimer disease-presenilin pathway	0.913698	6.80077	Panther Pathways
cffDNA	VEGF signaling pathway	0.910118	7.95494	Panther Pathways
cffDNA	Insulin/IGF pathway-protein kinase B signaling cascade	0.908089	9.30346	Panther Pathways
cffDNA	Axon guidance mediated by Slit/Robo	0.908089	13.1016	Panther Pathways
cffDNA	Hedgehog signaling pathway	0.908089	13.1016	Panther Pathways
cffDNA	Thyrotropin-releasing hormone receptor signaling pathway	0.908089	8.03829	Panther Pathways
cffDNA	Metabotropic glutamate receptor group I pathway	0.875112	10.219	Panther Pathways
cffDNA	Dopamine receptor mediated signaling pathway	0.84239	6.48965	Panther Pathways
cffDNA	GABA-B receptor II signaling	0.84239	7.41145	Panther Pathways
cffDNA	Axon guidance mediated by netrin	0.84239	7.88609	Panther Pathways
cffDNA	Enkephalin release	0.84239	10.7997	Panther Pathways
cffDNA	Muscarinic acetylcholine receptor 1 and 3 signaling pathway	0.84239	6.62551	Panther Pathways
cffDNA	Alzheimer disease-amyloid secretase pathway	0.832693	5.85545	Panther Pathways
cffDNA	5-Hydroxytryptamine degredation	0.82351	163365	Panther Pathways
cffDNA	5HT1 type receptor mediated signaling pathway	0.776495	6.78826	Panther Pathways
cffDNA	Alpha adrenergic receptor signaling pathway	0.63239	6.17812	Panther Pathways
cffDNA	Pyrimidine Metabolism	0.613641	10.5102	Panther Pathways
cffDNA	Oxytocin receptor mediated signaling pathway	0.572041	4.47315	Panther Pathways
cffDNA	Inflammation mediated by chemokine and cytokine signaling pathway	0.503888	3.00702	Panther Pathways
cffDNA	Histamine H2 receptor mediated signaling pathway	0.45046	7.61297	Panther Pathways
cffDNA	Beta2 adrenergic receptor signaling pathway	0.424563	3.70978	Panther Pathways
cffDNA	Nicotine pharmacodynamics pathway	0.424563	3.70978	Panther Pathways
cffDNA	FGF signaling pathway	0.417514	2.73999	Panther Pathways
cffDNA	Endogenous cannabinoid signaling	0.417489	3.68368	Panther Pathways
cffDNA	Synaptic vesicle trafficking	0.417489	3.68368	Panther Pathways
cffDNA	Adrenaline and noradrenaline biosynthesis	0.389275	3.33728	Panther Pathways
cffDNA	Circadian clock system	0.346826	5.22776	Panther Pathways
cffDNA	Insulin/IGF pathway-mitogen activated protein kinase kinase/MAP kinase cascade	0.346826	2.8392	Panther Pathways
cffDNA	T cell activation	0.345502	2.31558	Panther Pathways
cffDNA	Adenine and hypoxanthine salvage pathway	0.27242	6.0842	Panther Pathways
cffDNA	Beta1 adrenergic receptor signaling pathway	0.27242	2.32211	Panther Pathways
cffDNA	Ras Pathway	0.251203	1.86462	Panther Pathways
cffDNA	Wnt signaling pathway	0.249403	1.62838	Panther Pathways
cffDNA	5HT4 type receptor mediated signaling pathway	0.207901	2.15586	Panther Pathways
cffDNA	Cytoskeletal regulation by Rho GTPase	0.207901	1.60551	Panther Pathways
cffDNA	Heterotrimeric G-protein signaling pathway-rod outer segment phototransduction	0.189026	1.68147	Panther Pathways
cffDNA	Muscarinic acetylcholine receptor 2 and 4 signaling pathway	0.150349	1.43621	Panther Pathways
cffDNA	Ubiquitin proteasome pathway	0.140692	1.35072	Panther Pathways
cffDNA	Angiotensin II-stimulated signaling through G proteins and beta-arrestin	0.114891	1.25212	Panther Pathways
cffDNA	Arginine biosynthesis	0.114891	1.91382	Panther Pathways
cffDNA	N-acetylglucosamine metabolism	0.114891	1.91382	Panther Pathways
cffDNA	PI3 kinase pathway	0.112016	1.11742	Panther Pathways
cffDNA	Pyruvate metabolism	0.112016	1.49684	Panther Pathways
cffDNA	Vitamin D metabolism and pathway	0.112016	1.49684	Panther Pathways
cffDNA	Vasopressin synthesis	0.101181	1.28617	Panther Pathways
cffDNA	5HT3 type receptor mediated signaling pathway	0.0793997	1.00654	Panther Pathways
cffDNA	Opioid proenkephalin pathway	0.0793997	0.957554	Panther Pathways
cffDNA	Cadherin signaling pathway	0.0793997	0.814223	Panther Pathways
cffDNA	TGF-beta signaling pathway	0.0793997	0.804961	Panther Pathways
cffDNA	Hypoxia response via HIF activation	0.0793997	0.859586	Panther Pathways
cffDNA	Metabotropic glutamate receptor group II pathway	0.0793997	0.799063	Panther Pathways
cffDNA	Cortocotropin releasing factor receptor signaling pathway	0.0793997	0.799063	Panther Pathways
cffDNA	Formyltetrahydroformate biosynthesis	0.0495099	0.928154	Panther Pathways
cffDNA	Axon guidance mediated by semaphorins	0.0418152	0.660725	Panther Pathways
cffDNA	P53 pathway feedback loops 2	0.0358917	0.569987	Panther Pathways
cffDNA	Huntington disease	0.0358917	0.551757	Panther Pathways
cffDNA	B cell activation	0.0358917	0.550884	Panther Pathways
cffDNA	Blood coagulation	0.0207566	0.45231	Panther Pathways
cffDNA	Oxidative stress response	0.0207566	0.445771	Panther Pathways
cffDNA	Opioid prodynorphin pathway	0.0207566	0.436868	Panther Pathways
cffDNA	Opioid proopiomelanocortin pathway	0.0207566	0.436868	Panther Pathways
cffDNA	JAK/STAT signaling pathway	0.0207566	0.426081	Panther Pathways
cffDNA	Androgen/estrogene/progesterone biosynthesis	0.0207566	0.392184	Panther Pathways
cffDNA	Pentose phosphate pathway	0.0207566	0.392184	Panther Pathways
cffDNA	P53 pathway	0.0207566	0.370543	Panther Pathways
cffDNA	Mannose metabolism	0.0207566	0.369689	Panther Pathways
cffDNA	Serine glycine biosynthesis	0.0207566	0.369689	Panther Pathways
cffDNA	Plasminogen activating cascade	0.000332801	0.264	Panther Pathways
cffDNA	P38 MAPK pathway	0.000332801	0.244702	Panther Pathways
cffDNA	Beta3 adrenergic receptor signaling pathway	0.000332801	0.2263	Panther Pathways
cffDNA	Cholesterol biosynthesis	0.000332801	0.2263	Panther Pathways
cffDNA	Toll receptor signaling pathway	0.000332801	0.21974	Panther Pathways
cffDNA	P53 pathway feedback loops 1	0.000332801	0.166055	Panther Pathways
cffDNA	FAS signaling pathway	0.000332801	0.172083	Panther Pathways
cffDNA	Asparagine and aspartate biosynthesis	0.000332801	0.120553	Panther Pathways
cffDNA	Notch signaling pathway	0.000332801	0.142305	Panther Pathways
cffDNA	P53 pathway by glucose deprivation	0.000332801	0.126907	Panther Pathways
cffDNA	Nicotinic acetylcholine receptor signaling pathway	0.000332801	0.126983	Panther Pathways
cffDNA	Interleukin signaling pathway	0.000332801	0.0972685	Panther Pathways
cffDNA	Transcription regulation by bZIP transcription factor	0.000332801	0.0815448	Panther Pathways
cffDNA	2-arachidonoylglycerol biosynthesis	0.000332801	0.0494028	Panther Pathways
cffDNA	Apoptosis signaling pathway	0.000332801	0.0744763	Panther Pathways
cffDNA	TCA cycle	0.000332801	0.0389702	Panther Pathways
cffDNA	Interferon-gamma signaling pathway	0.000332801	0.046675	Panther Pathways
cffDNA	General transcription by RNA polymerase I	0.000332801	0.0239027	Panther Pathways
cffDNA	De novo pyrimidine deoxyribonucleotide biosynthesis	0.000332801	0.0195295	Panther Pathways
cffDNA	Salvage pyrimidine ribonucleotides	0.000332801	0.0195295	Panther Pathways
cffDNA	Cell cycle	0.000332801	0.0136364	Panther Pathways
cffDNA	ATP synthesis	0.000332801	0.00668221	Panther Pathways
cffDNA	DNA replication	0.000332801	0.0111126	Panther Pathways
cffDNA	De novo pyrimidine ribonucleotides biosythesis	0.000332801	0.00449332	Panther Pathways
cffDNA	Nicotine degradation	0.000332801	0.0025892	Panther Pathways
cffDNA	Coenzyme A biosynthesis	0.000332801	0.0025892	Panther Pathways
cffDNA	Parkinson disease	0.000332801	0.00812265	Panther Pathways
cffDNA	General transcription regulation	0.000332801	0.0058684	Panther Pathways
cffDNA	Glycolysis	0.000332801	0.00141063	Panther Pathways
cffDNA	Heme biosynthesis	0.000332801	0.000992938	Panther Pathways
cffDNA	De novo purine biosynthesis	0.000332801	0.000237164	Panther Pathways
cffDNA	Fructose galactose metabolism	0.000332801	8.10866e-05	Panther Pathways
Brain	Thyrotropin-releasing hormone receptor signaling pathway	4.39693	317.748	Panther Pathways
Brain	Oxytocin receptor mediated signaling pathway	4.39693	284.89	Panther Pathways
Brain	Ionotropic glutamate receptor pathway	4.39693	160.548	Panther Pathways
Brain	5HT2 type receptor mediated signaling pathway	3.78001	93.5449	Panther Pathways
Brain	Angiogenesis	3.78001	28.6986	Panther Pathways
Brain	Muscarinic acetylcholine receptor 1 and 3 signaling pathway	3.30861	74.4467	Panther Pathways
Brain	Integrin signalling pathway	3.12701	21.0381	Panther Pathways
Brain	EGF receptor signaling pathway	2.91237	22.6164	Panther Pathways
Brain	Histamine H1 receptor mediated signaling pathway	2.61732	115.959	Panther Pathways
Brain	PDGF signaling pathway	2.56218	18.4971	Panther Pathways
Brain	Endothelin signaling pathway	2.26345	19.5158	Panther Pathways
Brain	Beta2 adrenergic receptor signaling pathway	2.22724	51.3653	Panther Pathways
Brain	Beta1 adrenergic receptor signaling pathway	2.22724	51.3653	Panther Pathways
Brain	FGF signaling pathway	2.15923	15.1359	Panther Pathways
Brain	Metabotropic glutamate receptor group III pathway	1.77378	16.5427	Panther Pathways
Brain	Alzheimer disease-presenilin pathway	1.57846	10.6094	Panther Pathways
Brain	Alpha adrenergic receptor signaling pathway	1.56376	31.243	Panther Pathways
Brain	VEGF signaling pathway	1.43539	12.2583	Panther Pathways
Brain	Heterotrimeric G-protein signaling pathway-Gq alpha and Go alpha mediated pathway	1.3951	8.73095	Panther Pathways
Brain	Insulin/IGF pathway-protein kinase B signaling cascade	1.3951	15.4769	Panther Pathways
Brain	Inflammation mediated by chemokine and cytokine signaling pathway	1.3951	7.331	Panther Pathways
Brain	Beta3 adrenergic receptor signaling pathway	1.36174	368164	Panther Pathways
Brain	5HT3 type receptor mediated signaling pathway	1.35452	37.8953	Panther Pathways
Brain	5HT4 type receptor mediated signaling pathway	1.35452	37.8953	Panther Pathways
Brain	Synaptic vesicle trafficking	1.1065	14.632	Panther Pathways
Brain	Axon guidance mediated by netrin	1.02143	10.3034	Panther Pathways
Brain	Opioid proenkephalin pathway	1.02143	16.372	Panther Pathways
Brain	Heterotrimeric G-protein signaling pathway-Gi alpha and Gs alpha mediated pathway	0.961908	5.32558	Panther Pathways
Brain	Insulin/IGF pathway-mitogen activated protein kinase kinase/MAP kinase cascade	0.961908	9.19408	Panther Pathways
Brain	5HT1 type receptor mediated signaling pathway	0.961908	9.19408	Panther Pathways
Brain	Alzheimer disease-amyloid secretase pathway	0.863681	5.83939	Panther Pathways
Brain	Hypoxia response via HIF activation	0.863681	8.66666	Panther Pathways
Brain	Ras Pathway	0.863681	5.27996	Panther Pathways
Brain	CCKR signaling map ST	0.863681	4.3362	Panther Pathways
Brain	Nicotinic acetylcholine receptor signaling pathway	0.802599	4.9006	Panther Pathways
Brain	Metabotropic glutamate receptor group II pathway	0.765403	6.22447	Panther Pathways
Brain	Cortocotropin releasing factor receptor signaling pathway	0.765403	6.22447	Panther Pathways
Brain	T cell activation	0.730524	4.25978	Panther Pathways
Brain	Ubiquitin proteasome pathway	0.715094	4.83433	Panther Pathways
Brain	Axon guidance mediated by Slit/Robo	0.700662	6.96717	Panther Pathways
Brain	Opioid prodynorphin pathway	0.700662	6.96717	Panther Pathways
Brain	Opioid proopiomelanocortin pathway	0.700662	6.96717	Panther Pathways
Brain	Hedgehog signaling pathway	0.700662	6.96717	Panther Pathways
Brain	Adrenaline and noradrenaline biosynthesis	0.688905	5.46575	Panther Pathways
Brain	Pyrimidine Metabolism	0.67686	12.0496	Panther Pathways
Brain	Metabotropic glutamate receptor group I pathway	0.506353	4.01146	Panther Pathways
Brain	Dopamine receptor mediated signaling pathway	0.490601	2.94028	Panther Pathways
Brain	Muscarinic acetylcholine receptor 2 and 4 signaling pathway	0.484764	3.08684	Panther Pathways
Brain	PI3 kinase pathway	0.478226	2.94528	Panther Pathways
Brain	GABA-B receptor II signaling	0.461518	2.86186	Panther Pathways
Brain	TGF-beta signaling pathway	0.461518	2.35843	Panther Pathways
Brain	B cell activation	0.461518	2.51445	Panther Pathways
Brain	Pentose phosphate pathway	0.461518	6.78688	Panther Pathways
Brain	Vitamin D metabolism and pathway	0.461518	6.78688	Panther Pathways
Brain	Huntington disease	0.461518	2.17718	Panther Pathways
Brain	Angiotensin II-stimulated signaling through G proteins and beta-arrestin	0.41832	2.49381	Panther Pathways
Brain	Interleukin signaling pathway	0.40326	2.00683	Panther Pathways
Brain	Enkephalin release	0.357683	2.57933	Panther Pathways
Brain	Axon guidance mediated by semaphorins	0.357683	2.57933	Panther Pathways
Brain	Notch signaling pathway	0.300553	1.75085	Panther Pathways
Brain	Nicotine pharmacodynamics pathway	0.253872	1.61506	Panther Pathways
Brain	Histamine H2 receptor mediated signaling pathway	0.21931	2.079	Panther Pathways
Brain	P53 pathway by glucose deprivation	0.210125	1.41525	Panther Pathways
Brain	Oxidative stress response	0.210125	1.37305	Panther Pathways
Brain	Endogenous cannabinoid signaling	0.160422	1.10963	Panther Pathways
Brain	JAK/STAT signaling pathway	0.160422	1.17987	Panther Pathways
Brain	Pyruvate metabolism	0.160422	1.39236	Panther Pathways
Brain	5-Hydroxytryptamine degredation	0.160422	1.85015	Panther Pathways
Brain	MRNA splicing	0.160422	1.85015	Panther Pathways
Brain	P53 pathway feedback loops 2	0.126077	0.823807	Panther Pathways
Brain	Apoptosis signaling pathway	0.124349	0.76967	Panther Pathways
Brain	Parkinson disease	0.10193	0.693716	Panther Pathways
Brain	P38 MAPK pathway	0.0776288	0.627502	Panther Pathways
Brain	TCA cycle	0.0378862	0.543492	Panther Pathways
Brain	Wnt signaling pathway	0.0362985	0.427751	Panther Pathways
Brain	Arginine biosynthesis	0.0362985	0.476114	Panther Pathways
Brain	N-acetylglucosamine metabolism	0.0362985	0.476114	Panther Pathways
Brain	Serine glycine biosynthesis	0.0362985	0.476114	Panther Pathways
Brain	Toll receptor signaling pathway	0.0362985	0.395745	Panther Pathways
Brain	Blood coagulation	0.0362985	0.389991	Panther Pathways
Brain	Cytoskeletal regulation by Rho GTPase	0.0225775	0.344184	Panther Pathways
Brain	Androgen/estrogene/progesterone biosynthesis	0.0225775	0.317442	Panther Pathways
Brain	Circadian clock system	0.0225775	0.317442	Panther Pathways
Brain	Heterotrimeric G-protein signaling pathway-rod outer segment phototransduction	0.0110472	0.26844	Panther Pathways
Brain	Interferon-gamma signaling pathway	0.0110472	0.242828	Panther Pathways
Brain	Salvage pyrimidine ribonucleotides	0.0110472	0.235264	Panther Pathways
Brain	Adenine and hypoxanthine salvage pathway	0.00791714	0.220029	Panther Pathways
Brain	Glycolysis	0.00105211	0.188444	Panther Pathways
Brain	FAS signaling pathway	9.36879e-05	0.1332	Panther Pathways
Brain	Cadherin signaling pathway	9.36879e-05	0.149377	Panther Pathways
Brain	Cholesterol biosynthesis	9.36879e-05	0.106308	Panther Pathways
Brain	P53 pathway	9.36879e-05	0.108208	Panther Pathways
Brain	2-arachidonoylglycerol biosynthesis	9.36879e-05	0.0685302	Panther Pathways
Brain	Mannose metabolism	9.36879e-05	0.0685302	Panther Pathways
Brain	Coenzyme A biosynthesis	9.36879e-05	0.0685302	Panther Pathways
Brain	Plasminogen activating cascade	9.36879e-05	0.0758452	Panther Pathways
Brain	General transcription by RNA polymerase I	9.36879e-05	0.0758452	Panther Pathways
Brain	Vasopressin synthesis	9.36879e-05	0.0549401	Panther Pathways
Brain	DNA replication	9.36879e-05	0.0563518	Panther Pathways
Brain	Asparagine and aspartate biosynthesis	9.36879e-05	0.0203297	Panther Pathways
Brain	De novo pyrimidine ribonucleotides biosythesis	9.36879e-05	0.0242916	Panther Pathways
Brain	Fructose galactose metabolism	9.36879e-05	0.00972009	Panther Pathways
Brain	Transcription regulation by bZIP transcription factor	9.36879e-05	0.00880796	Panther Pathways
Brain	De novo purine biosynthesis	9.36879e-05	0.00723891	Panther Pathways
Brain	P53 pathway feedback loops 1	9.36879e-05	0.00200002	Panther Pathways
Brain	Cell cycle	9.36879e-05	0.00208125	Panther Pathways
Brain	ATP synthesis	9.36879e-05	0.000726122	Panther Pathways
Brain	Formyltetrahydroformate biosynthesis	9.36879e-05	0.000726122	Panther Pathways
Brain	General transcription regulation	9.36879e-05	0.00204823	Panther Pathways
Brain	De novo pyrimidine deoxyribonucleotide biosynthesis	9.36879e-05	0.00115037	Panther Pathways
Brain	Nicotine degradation	9.36879e-05	0.000203719	Panther Pathways
Brain	Heme biosynthesis	9.36879e-05	2.59374e-05	Panther Pathways

## Sheet: Fig. 2e-f
Source	motif_id	consensus	adj.pvalue	evalue
cffDNA	HES2-eDBD-methyl-1	NBNABGTGNS	2.7799999999999999E-195	4.9800000000000002E-192
cffDNA	HES1-eDBD-methyl-1	GDHRCGTRBS	7.0299999999999997E-172	1.2599999999999999E-168
cffDNA	TFAP2C-eDBD-1	NSCCYNMRGSN	9.7700000000000003E-157	1.7499999999999999E-153
cffDNA	TBX2-eDBD-methyl-1	NASGYGYBRN	6.5099999999999999E-146	1.16E-142
cffDNA	TBX2-eDBD-1	VWSGTGTSRB	3.4899999999999998E-137	6.2400000000000003E-134
cffDNA	HES5-eDBD-methyl-2	VCACACKY	2.3300000000000002E-127	4.1600000000000001E-124
cffDNA	IRX1-eDBD-methyl-1	DACRYVBNNNNRNRYGYH	1.9E-121	3.3899999999999998E-118
cffDNA	ELK4-FL-methyl-1	NRSCGGAWRYN	1.58E-115	2.83E-112
cffDNA	BATF-FL-1	VVAYGACACG	1.2399999999999999E-111	2.2100000000000001E-108
cffDNA	HEY1-FL-methyl-1	BGCRCGYGYB	3.4600000000000001E-105	6.1799999999999998E-102
cffDNA	ELK1-FL-methyl-1	NRSCGGAAGYD	4.66E-99	8.3300000000000002E-96
cffDNA	SIX6-eDBD-methyl-1	VBGTATCRYN	3.0699999999999998E-94	5.4800000000000003E-91
cffDNA	ETV1-eDBD-1	NRCCGGAWGYN	8.6400000000000004E-93	1.5399999999999999E-89
cffDNA	HEY2-eDBD-methyl-1	BGCACGYGYV	4.5800000000000003E-92	8.1899999999999996E-89
cffDNA	TFAP2C-eDBD-methyl-1	NSCCYNRGGSN	4.2899999999999997E-90	7.6599999999999999E-87
cffDNA	FOXN2-eDBD-1	NNGCGTCVNNNBGACGCNN	2.1799999999999998E-86	3.9000000000000003E-83
cffDNA	BATF-FL-methyl-1	NMATGACACN	3.0100000000000002E-85	5.3799999999999994E-82
cffDNA	TFAP2B-eDBD-1	YSCCBNVGGSR	1.24E-82	2.2100000000000001E-79
cffDNA	ZNF501-FL-methyl-1	VVVCSACGCGAACAC	8.1600000000000001E-79	1.4599999999999999E-75
cffDNA	ETV1-eDBD-methyl-1	NRCMGGAWGYD	2.18E-77	3.8899999999999998E-74
cffDNA	ETV5-eDBD-1	NRSCGGAWGYD	1.4099999999999999E-74	2.53E-71
cffDNA	HES7-eDBD-methyl-1	GSCACGYGBV	3.2899999999999999E-71	5.8799999999999997E-68
cffDNA	HEY2-FL-methyl-1	BGCACGYGYS	2.9299999999999999E-69	5.23E-66
cffDNA	SOHLH2-eDBD-methyl-1	NNCACGTGCA	4.8300000000000003E-68	8.6299999999999992E-65
cffDNA	SOX18-eDBD-1	VACAAYGS	1.53E-66	2.74E-63
cffDNA	SIX2-FL-1	MCGTATCRYB	1.09E-65	1.9400000000000001E-62
cffDNA	NR3C2-eDBD-1	VGNACRBNVYGTNCN	9.1700000000000004E-58	1.6399999999999999E-54
cffDNA	SIX4-eDBD-1	MCGTATCRYB	1.4800000000000001E-53	2.65E-50
cffDNA	ERG-eDBD-1	NACCGGAARYV	3.5100000000000002E-53	6.2700000000000004E-50
cffDNA	SREBF1-eDBD-1	RTCRCGTGAY	1.2999999999999999E-52	2.33E-49
cffDNA	TBX3-eDBD-1	RAGGTGTSAN	1.8700000000000001E-52	3.34E-49
cffDNA	ELK3-eDBD-methyl-1	NRCCGGAAGTN	2.8400000000000001E-52	5.0799999999999997E-49
cffDNA	GCM1-eDBD-1	RTGCGGGTR	1.7600000000000001E-51	3.15E-48
cffDNA	HEY1-eDBD-methyl-1	BGCACGYGYB	5.4900000000000004E-51	9.8100000000000004E-48
cffDNA	ZIC4-eDBD-1	BVCCMCCCRYYGYGH	1.35E-50	2.4099999999999999E-47
cffDNA	ELK4-FL-1	NRCCGGAWGYN	1.2199999999999999E-49	2.18E-46
cffDNA	MYCN-eDBD-1	GGCACGTGKY	1.16E-48	2.0700000000000001E-45
cffDNA	TFAP2E-FL-2	TGCCCYSVGGCN	4.6800000000000003E-47	8.3599999999999998E-44
cffDNA	GABPA-eDBD-1	NRCCGGAAGTN	6.1E-47	1.0900000000000001E-43
cffDNA	SREBF1-eDBD-2	VWCACGCSAY	3.46E-44	6.1800000000000004E-41
cffDNA	ETV4-eDBD-methyl-1	VACCGGAAGTR	1.32E-43	2.3599999999999999E-40
cffDNA	MAX-FL-1	RNCACGTGYN	7.1999999999999998E-43	1.2900000000000001E-39
cffDNA	NANOG-eDBD-1	NTRATBGB	7.9400000000000008E-43	1.42E-39
cffDNA	MLX-eDBD-1	NCACGTGN	1.8700000000000002E-42	3.3500000000000002E-39
cffDNA	HEY1-FL-1	BGCACGTGYC	5.37E-42	9.5899999999999999E-39
cffDNA	ASCL2-FL-2	ACACGACGCD	6.9599999999999997E-42	1.2399999999999999E-38
cffDNA	HMX2-eDBD-1	SCACTTAMC	9.5499999999999998E-42	1.71E-38
cffDNA	ETV1-FL-methyl-1	NACCGGAAGTD	2.0699999999999999E-41	3.7100000000000002E-38
cffDNA	NKX2-3-FL-methyl-2	VDCGTTRWS	2.1800000000000001E-41	3.8900000000000002E-38
cffDNA	ELF5-eDBD-1	NANRMGGAAGTR	3.2199999999999998E-40	5.7499999999999999E-37
cffDNA	ELK1-eDBD-methyl-1	NACMGGAAGTV	5.5500000000000004E-40	9.9100000000000001E-37
cffDNA	ELK1-FL-1	NRCCGGAAGTV	8.3100000000000007E-40	1.49E-36
cffDNA	MLX-eDBD-methyl-1	BCAYGTGM	2.0899999999999999E-39	3.7299999999999998E-36
cffDNA	ELK3-FL-methyl-1	NACCGGAAGTN	4.5200000000000002E-39	8.0799999999999998E-36
cffDNA	TGIF2-FL-1	DTGACAGB	1.9999999999999999E-38	3.57E-35
cffDNA	ETV2-eDBD-1	NACCGGAARTR	3.0600000000000001E-38	5.4700000000000001E-35
cffDNA	ETV4-FL-methyl-1	VACCGGAAGTR	5.4799999999999996E-38	9.7900000000000007E-35
cffDNA	HEY2-eDBD-1	BGCACGTGYB	5.6700000000000004E-38	1.01E-34
cffDNA	ZNF250-eDBD-1	VYAGGCCYAC	6.3900000000000004E-38	1.14E-34
cffDNA	TCF12-eDBD-1	VCACSTGC	1.4000000000000001E-37	2.5099999999999999E-34
cffDNA	ZNF296-eDBD-methyl-1	TRSTGGACRBT	1.49E-37	2.6600000000000001E-34
cffDNA	CREB3-FL-methyl-3	YGCCACGTGKMV	2.5999999999999998E-37	4.6400000000000003E-34
cffDNA	TGIF2-FL-methyl-1	DTGACAGB	4.1799999999999997E-37	7.4700000000000001E-34
cffDNA	KLF5-eDBD-methyl-1	RMCACGCCCH	4.19E-37	7.4799999999999999E-34
cffDNA	ATF2-FL-1	NRTGACGTMABN	6.2699999999999996E-37	1.12E-33
cffDNA	ETV5-eDBD-methyl-1	RRCMGGAAGTR	9.0499999999999993E-37	1.6199999999999998E-33
cffDNA	ZNF501-FL-1	SGGCGACGCGAACAC	3.4799999999999999E-36	6.2199999999999999E-33
cffDNA	FOXO4-eDBD-1	RCGTMMACAN	5.9899999999999999E-36	1.0700000000000001E-32
cffDNA	TCF12-eDBD-methyl-1	NCACCTGY	9.7999999999999994E-36	1.7499999999999999E-32
cffDNA	E2F2-eDBD-methyl-2	GCGCGCGCMCS	1.2599999999999999E-35	2.2599999999999999E-32
cffDNA	TFAP2B-eDBD-methyl-1	YSCCYSRGGSD	4.1900000000000003E-35	7.4899999999999997E-32
cffDNA	BHLHA15-eDBD-2	RVCAGCTGYB	2.1799999999999998E-34	3.9000000000000001E-31
cffDNA	MAF-eDBD-1	NTGCTGACD	3.67E-34	6.5500000000000002E-31
cffDNA	MAF-eDBD-methyl-1	NYGCTGACD	4.3400000000000001E-34	7.7600000000000001E-31
cffDNA	NKX2-3-eDBD-methyl-2	GKCGTTRAG	1.55E-33	2.7700000000000001E-30
cffDNA	GABPA-eDBD-methyl-1	VACCGGAAGTN	1.7E-33	3.04E-30
cffDNA	TFAP2E-FL-1	YGCCYSRGGCD	1.7899999999999998E-33	3.2099999999999998E-30
cffDNA	ERG-FL-1	NACCGGAARTV	3.4000000000000001E-33	6.0699999999999997E-30
cffDNA	KLF16-eDBD-1	VCCACGCCCM	6.1200000000000001E-33	1.09E-29
cffDNA	ETV1-FL-1	NACCGGAAGTD	9.7100000000000005E-33	1.7399999999999999E-29
cffDNA	CREB3L4-eDBD-1	YGCCACGTCAYC	2.3599999999999999E-32	4.2199999999999998E-29
cffDNA	HEY2-FL-1	SGCACGTGYS	6.9199999999999999E-32	1.2400000000000001E-28
cffDNA	CREB3L4-eDBD-3	YGMCACGTGGCM	9.1099999999999995E-32	1.63E-28
cffDNA	TCF4-eDBD-methyl-1	VCACCTGY	3.1500000000000001E-31	5.6400000000000002E-28
cffDNA	CREB1-eDBD-3	RTGACGYGTCAB	3.9700000000000004E-31	7.0900000000000001E-28
cffDNA	HEY1-eDBD-1	KGCACGTGYC	6.9099999999999998E-31	1.24E-27
cffDNA	TFAP2E-FL-methyl-2	TGCCCYVRGGCN	1.31E-30	2.3399999999999999E-27
cffDNA	GCM2-FL-1	ATGCGGGTR	3.2299999999999997E-30	5.77E-27
cffDNA	NR5A1-FL-methyl-1	NBCAAGGYCRN	1.26E-29	2.24E-26
cffDNA	ZBTB7B-eDBD-methyl-1	DCGACCACCN	1.4600000000000001E-29	2.6100000000000001E-26
cffDNA	NR2C2-eDBD-1	RRGGTCAN	1.5600000000000001E-29	2.7900000000000001E-26
cffDNA	HES1-eDBD-1	GGCRCGTGBC	9.0500000000000005E-29	1.62E-25
cffDNA	TFAP4-FL-1	AHCAGCTGDT	1.4100000000000001E-28	2.5099999999999998E-25
cffDNA	EGR1-eDBD-1	MMCRCCCMCGCVM	1.55E-28	2.76E-25
cffDNA	FEV-eDBD-methyl-1	VACCGGAAGTV	3.05E-28	5.4400000000000002E-25
cffDNA	EGR1-eDBD-methyl-1	YMCRCCCMCDCVC	3.58E-28	6.4000000000000002E-25
cffDNA	ARNTL-eDBD-1	RTCACGTGMN	8.89E-28	1.5900000000000001E-24
cffDNA	PAX6-FL-1	DYACGCDTSRNYGCRYN	1.25E-27	2.2299999999999999E-24
cffDNA	SIX4-eDBD-methyl-1	VCGTATCRTN	1.5000000000000001E-27	2.6800000000000001E-24
cffDNA	NKX2-8-FL-methyl-3	STCGTTGAV	1.8099999999999998E-27	3.24E-24
cffDNA	NR2C2-eDBD-methyl-1	RRGGTCRN	7.5899999999999997E-27	1.36E-23
cffDNA	ZNF263-eDBD-methyl-1	SGTGCTCCCH	1.4399999999999999E-26	2.5700000000000001E-23
cffDNA	TBX6-eDBD-methyl-1	DASGTGTBAW	1.6000000000000001E-26	2.8499999999999999E-23
cffDNA	ASCL1-eDBD-1	VGCAGCTGCN	1.8900000000000001E-26	3.38E-23
cffDNA	MYOD1-FL-methyl-2	YGHCAGSTGTYV	2.24E-26	4.0099999999999999E-23
cffDNA	TCF4-eDBD-1	VCACCTGC	2.54E-26	4.5399999999999999E-23
cffDNA	CREB3-FL-3	BGCCACGTGKMV	3.0899999999999999E-26	5.5099999999999996E-23
cffDNA	MLX-FL-1	NSCACGTGMYV	1.1100000000000001E-25	1.98E-22
cffDNA	CREB3L4-eDBD-methyl-3	YGCCACGTGGCM	1.6399999999999999E-25	2.9399999999999999E-22
cffDNA	TCFL5-eDBD-1	KCACGCGCMC	1.9699999999999999E-25	3.5199999999999999E-22
cffDNA	SIX2-FL-methyl-1	VSGTAWCRYN	2.6599999999999998E-25	4.7600000000000003E-22
cffDNA	ZNF460-eDBD-methyl-1	CMACGCCCCCCVH	5.53E-25	9.8899999999999996E-22
cffDNA	MBNL2-FL-1	HYGCYTYGCYTH	5.5899999999999998E-25	9.9900000000000003E-22
cffDNA	NR2C1-eDBD-1	NRRGGTCAN	8.7900000000000008E-25	1.5700000000000001E-21
cffDNA	MYBL2-eDBD-methyl-1	KTRACSGTYAH	1.0699999999999999E-24	1.92E-21
cffDNA	TFAP2A-FL-1	HGCCTSAGGCD	1.24E-24	2.2099999999999999E-21
cffDNA	SPDEF-eDBD-1	NAMCCGGATGYN	2.0200000000000002E-24	3.6199999999999997E-21
cffDNA	ASCL2-eDBD-1	VRCAGCTGYB	4.2799999999999996E-24	7.6400000000000005E-21
cffDNA	IRX5-eDBD-methyl-1	ACRYGWWNWACRYGT	5.3400000000000003E-24	9.5299999999999998E-21
cffDNA	MLX-FL-methyl-1	YMCAYGTGAYV	1.2200000000000001E-23	2.1800000000000001E-20
cffDNA	CLOCK-eDBD-methyl-1	RMCAYGYGYN	3.0100000000000001E-23	5.3700000000000001E-20
cffDNA	ZNF263-eDBD-1	VGTGCTCCCB	3.3499999999999998E-23	5.9900000000000002E-20
cffDNA	RFX7-eDBD-1	CGTTGCYAY	4.4600000000000002E-23	7.9800000000000001E-20
cffDNA	SIX2-eDBD-1	MCGTATCRYN	5.0100000000000003E-23	8.9600000000000001E-20
cffDNA	FLI1-eDBD-1	NACCGGAARTS	5.4100000000000003E-23	9.6699999999999996E-20
cffDNA	NKX2-3-eDBD-1	VSCACTTVAS	6.8299999999999997E-23	1.2200000000000001E-19
cffDNA	ASCL1-eDBD-methyl-1	NRCAGCTGCY	2.1800000000000002E-22	3.9E-19
cffDNA	ASCL2-FL-1	VGCAGCTGCB	2.6100000000000001E-22	4.6599999999999997E-19
cffDNA	NKX2-5-FL-methyl-2	STCGTTGAS	4.0399999999999999E-22	7.2199999999999999E-19
cffDNA	CREB1-eDBD-methyl-3	BRTGAYGCGTD	4.5699999999999996E-22	8.1600000000000003E-19
cffDNA	FEV-eDBD-1	NACCGGAAGTV	5.6699999999999996E-22	1.01E-18
cffDNA	HES7-eDBD-1	GGCACGYGBN	5.7100000000000003E-22	1.02E-18
cffDNA	ERG-FL-methyl-1	VACMGGAARTS	7.6400000000000002E-22	1.37E-18
cffDNA	SPDEF-FL-1	NAMCCGGATGTN	9.1999999999999992E-22	1.6399999999999999E-18
cffDNA	JUND-eDBD-2	SRTGACGCAYS	9.7300000000000008E-22	1.74E-18
cffDNA	ETV4-FL-1	NACCGGAAGTR	9.8299999999999996E-22	1.7599999999999999E-18
cffDNA	CREM-eDBD-1	SRTGACGTCABN	1.1900000000000001E-21	2.1299999999999998E-18
cffDNA	ELF1-FL-1	DAMCCGGAAGTR	1.4399999999999999E-21	2.5599999999999999E-18
cffDNA	PAX2-eDBD-1	VCGTCACGCWYSRVYGCNYN	1.62E-21	2.89E-18
cffDNA	MYOD1-eDBD-2	CGHCAGSTGTTV	1.95E-21	3.48E-18
cffDNA	ARNTL-eDBD-methyl-1	RTCAYGTGMN	1.9800000000000001E-21	3.5299999999999997E-18
cffDNA	FOSL1-FL-3	AATGACACG	4.16E-21	7.4400000000000005E-18
cffDNA	ELF1-eDBD-1	NAMCCGGAAGTR	1.36E-20	2.4299999999999999E-17
cffDNA	ASCL2-eDBD-methyl-1	RRCAGCTGYY	1.7800000000000001E-20	3.18E-17
cffDNA	FLI1-FL-1	NACCGGAARTV	1.9800000000000001E-20	3.5300000000000002E-17
cffDNA	KLF5-eDBD-1	VCCACRCCCH	2.02E-20	3.6099999999999997E-17
cffDNA	TCFL5-eDBD-methyl-1	KCACGCGCMC	2.9099999999999997E-20	5.2000000000000001E-17
cffDNA	CLOCK-eDBD-1	RMCACGTGYN	5.8900000000000005E-20	1.0500000000000001E-16
cffDNA	ETV4-eDBD-1	NACCGGAAGTR	6.1899999999999997E-20	1.11E-16
cffDNA	NKX2-3-FL-methyl-1	NSCACTTVMC	7.94E-20	1.4199999999999999E-16
cffDNA	RFX5-eDBD-methyl-2	NYRGCAACSGTTRCYAN	9.0899999999999996E-20	1.6199999999999999E-16
cffDNA	TEAD1-FL-1	YRCATWCCD	9.4499999999999995E-20	1.6900000000000001E-16
cffDNA	ZBTB37-eDBD-methyl-1	TYACCGCRHTCACCGCR	1.03E-19	1.8400000000000001E-16
cffDNA	RFX7-eDBD-methyl-1	SGTTGCTRB	1.03E-19	1.8400000000000001E-16
cffDNA	CREB1-eDBD-methyl-2	BRTGACGYV	1.0999999999999999E-19	1.97E-16
cffDNA	NPAS2-eDBD-methyl-1	RMCAYGYGYH	2.11E-19	3.7799999999999998E-16
cffDNA	XBP1-FL-1	BGMCACGTCAYS	2.6600000000000002E-19	4.7600000000000004E-16
cffDNA	FLI1-eDBD-methyl-1	RACMGGAARTV	3.2800000000000001E-19	5.8599999999999996E-16
cffDNA	BHLHA15-eDBD-methyl-2	AACAGCTGTY	3.6000000000000001E-19	6.4400000000000001E-16
cffDNA	KLF15-FL-1	RCCMCRCCCMCY	4.2299999999999998E-19	7.5599999999999996E-16
cffDNA	USF1-FL-1	NVCACGTGACV	4.99E-19	8.920000000000001E-16
cffDNA	USF2-eDBD-1	NVCACGTGACV	5.0500000000000001E-19	9.0300000000000008E-16
cffDNA	CREB3L1-FL-2	YGCCACGTGGCR	5.0600000000000004E-19	9.0499999999999991E-16
cffDNA	ELK3-eDBD-1	NRCCGGAAGTD	7.3899999999999998E-19	1.32E-15
cffDNA	YBX1-eDBD-methyl-1	YGTWCCAYC	8.3600000000000002E-19	1.49E-15
cffDNA	HES2-eDBD-1	GGCACGTGYC	8.5600000000000001E-19	1.53E-15
cffDNA	NR2E1-FL-methyl-1	NDAAGTCAN	1.4700000000000001E-18	2.6300000000000001E-15
cffDNA	LHX1-eDBD-methyl-1	NTCGTTAN	1.8199999999999999E-18	3.2600000000000001E-15
cffDNA	RARG-FL-methyl-1	RAGGTCAHG	2.09E-18	3.74E-15
cffDNA	KLF17-eDBD-methyl-2	NGMCMCRCCCTH	2.1299999999999998E-18	3.8000000000000002E-15
cffDNA	MAX-FL-methyl-1	RMCATGTGMH	2.96E-18	5.2900000000000004E-15
cffDNA	TFAP2E-FL-methyl-1	HSCCTSAGGSW	3.1500000000000002E-18	5.6400000000000001E-15
cffDNA	HOXB1-eDBD-methyl-2	VTCRTTAN	3.7500000000000001E-18	6.7E-15
cffDNA	ELF5-FL-1	GAMCCGGAAGTN	3.8299999999999997E-18	6.8499999999999997E-15
cffDNA	ELF2-eDBD-2	NAMSCGGAAGTR	3.9900000000000003E-18	7.1300000000000003E-15
cffDNA	LIN28B-FL-methyl-1	CGCGATATRACRGCG	4.9799999999999997E-18	8.8900000000000005E-15
cffDNA	SNAI1-eDBD-1	DRCAGGTGYD	6.2699999999999998E-18	1.1200000000000001E-14
cffDNA	ZNF296-eDBD-1	BRGTGGWCABT	7.8000000000000001E-18	1.3899999999999999E-14
cffDNA	UNCX-eDBD-methyl-1	NDCRTTAV	7.9300000000000002E-18	1.42E-14
cffDNA	NKX2-3-eDBD-methyl-1	NSCACTTVHC	1.3500000000000001E-17	2.41E-14
cffDNA	PROX1-eDBD-1	KAAGGCGTCTTV	1.9000000000000001E-17	3.4E-14
cffDNA	HIC1-eDBD-1	BRTGCCMMCB	2.08E-17	3.7200000000000002E-14
cffDNA	FOXL2-FL-methyl-1	HACGTMAACAH	1.06E-16	1.89E-13
cffDNA	ZBTB7B-eDBD-1	DCGACCACCS	1.94E-16	3.4699999999999999E-13
cffDNA	FLI1-FL-methyl-1	RACCGGAARTV	3.0400000000000001E-16	5.4300000000000001E-13
cffDNA	FOXO3-eDBD-methyl-1	HTCCCCACACV	3.3200000000000002E-16	5.93E-13
cffDNA	GCM2-FL-methyl-1	ATGCGGGYR	4.2099999999999999E-16	7.5200000000000003E-13
cffDNA	MYOD1-FL-2	CGWCAGCTGTYV	4.5100000000000003E-16	8.06E-13
cffDNA	UBP1-eDBD-1	ARCCGGTTYRRACCGGHY	4.6200000000000001E-16	8.2500000000000002E-13
cffDNA	CREB3L1-FL-3	YGCCACGTRBRCV	5.0199999999999997E-16	8.9700000000000001E-13
cffDNA	MSC-eDBD-methyl-1	NAMCAGCTGKYV	6.6900000000000002E-16	1.1999999999999999E-12
cffDNA	MYOD1-eDBD-methyl-2	CGWCAGSTGTYR	1.07E-15	1.9199999999999999E-12
cffDNA	TBX15-eDBD-methyl-1	DAGGTGTGAA	1.26E-15	2.2499999999999999E-12
cffDNA	ELF1-eDBD-methyl-2	RABSMGGAAGTR	1.2699999999999999E-15	2.2699999999999998E-12
cffDNA	PBX1-eDBD-methyl-1	DTGATKGACG	3.1900000000000002E-15	5.7000000000000003E-12
cffDNA	NRL-eDBD-1	NDWHNTGCTGACR	4.7099999999999996E-15	8.4200000000000001E-12
cffDNA	SOHLH2-eDBD-1	YGCACGTGCN	6.7399999999999999E-15	1.2000000000000001E-11
cffDNA	HOXA9-FL-2	GYMATWAHNN	7.3900000000000006E-15	1.32E-11
cffDNA	PRRX2-eDBD-methyl-2	NKCGTTAN	8.1199999999999994E-15	1.45E-11
cffDNA	GMEB1-FL-methyl-1	KTACGTVRYYACGTAA	8.2100000000000005E-15	1.4700000000000002E-11
cffDNA	BSX-eDBD-2	VWCGTTAN	9.9900000000000002E-15	1.7799999999999999E-11
cffDNA	NKX2-3-FL-1	NSCACTTRAC	1.13E-14	2.01E-11
cffDNA	CREB3L1-eDBD-3	NTGCCACGTGKRCR	2.1700000000000002E-14	3.8699999999999999E-11
cffDNA	ASCL2-FL-methyl-1	RGCAGCTGYY	2.9299999999999999E-14	5.2400000000000001E-11
cffDNA	ARNT2-eDBD-1	GTCACGTGMN	2.9899999999999998E-14	5.3399999999999998E-11
cffDNA	GCM1-eDBD-methyl-1	ATGNGGGYR	3.6500000000000002E-14	6.5200000000000005E-11
cffDNA	TBX15-eDBD-1	RAGGTGTGAR	4.1700000000000002E-14	7.4500000000000001E-11
cffDNA	MBNL2-FL-methyl-1	WYGCYTYGCTTH	4.3300000000000002E-14	7.7299999999999994E-11
cffDNA	LIN28B-FL-1	CGCGATATRACRGCG	4.5799999999999998E-14	8.1899999999999996E-11
cffDNA	TEAD1-FL-methyl-1	CRCATWCCD	7.6300000000000001E-14	1.36E-10
cffDNA	GMEB2-eDBD-methyl-1	KTACGTNVCKTACGTMV	7.9399999999999995E-14	1.42E-10
cffDNA	ERG-eDBD-methyl-1	VACAGGAARTR	9.1500000000000001E-14	1.6300000000000001E-10
cffDNA	PAX6-eDBD-methyl-1	TYACGCWTSANYGMACD	1E-13	1.8E-10
cffDNA	NR2E1-FL-1	HDAAGTCAH	2.2199999999999999E-13	3.9599999999999998E-10
cffDNA	NKX3-2-eDBD-methyl-2	VTCGTTAN	2.2899999999999998E-13	4.0999999999999998E-10
cffDNA	FOSL1-FL-methyl-1	RATGACACG	2.3500000000000001E-13	4.2099999999999999E-10
cffDNA	HIC1-eDBD-methyl-1	BRTGCCMMCC	3.1800000000000001E-13	5.68E-10
cffDNA	NR2C1-eDBD-methyl-1	ARRGGTCAH	3.2199999999999999E-13	5.7499999999999998E-10
cffDNA	NFATC4-eDBD-methyl-1	WAYGGAAAMW	3.2299999999999999E-13	5.7699999999999997E-10
cffDNA	KLF15-eDBD-1	VCCMCGCCCMCC	3.2399999999999998E-13	5.7899999999999997E-10
cffDNA	FIGLA-eDBD-1	HMCACCTGB	3.7299999999999998E-13	6.6599999999999997E-10
cffDNA	MYF6-eDBD-2	YGTCAGSTGTYV	3.7600000000000001E-13	6.7199999999999995E-10
cffDNA	NFATC4-eDBD-1	VRYGGAAAMW	4.1200000000000001E-13	7.3700000000000004E-10
cffDNA	TFAP2A-FL-methyl-1	DGCCTSAGGCH	4.2100000000000002E-13	7.5199999999999999E-10
cffDNA	MAFG-FL-2	TGCTGACNDNGCR	4.2899999999999999E-13	7.6600000000000004E-10
cffDNA	DMRT1-FL-methyl-1	WATBGCTACATN	6.1300000000000001E-13	1.09E-9
cffDNA	MYBL2-eDBD-1	KTAACSGTYRN	6.8999999999999999E-13	1.2300000000000001E-9
cffDNA	ELF1-eDBD-2	DAYGCGGAAGTR	7.8000000000000001E-13	1.39E-9
cffDNA	NFATC3-eDBD-methyl-1	NAYGGAAAMW	9.4999999999999999E-13	1.6999999999999999E-9
cffDNA	TFEB-eDBD-1	YVCACGTGACN	9.9999999999999998E-13	1.79E-9
cffDNA	KLF3-FL-methyl-1	RRCCGCAGCCCD	1.3899999999999999E-12	2.4800000000000001E-9
cffDNA	NEUROG2-FL-methyl-1	RMCATATGYY	1.42E-12	2.5399999999999999E-9
cffDNA	PAX6-eDBD-1	KYACGCWTSANYGCVYN	1.65E-12	2.9400000000000002E-9
cffDNA	CDX2-eDBD-methyl-1	SRTCGTAAMBNB	2.1900000000000002E-12	3.9099999999999999E-9
cffDNA	TFE3-eDBD-1	YRCACGTGACV	2.5700000000000002E-12	4.5900000000000001E-9
cffDNA	OSR2-eDBD-1	HGCTACYGTD	2.6299999999999999E-12	4.7099999999999997E-9
cffDNA	NPAS2-eDBD-1	RMCACGTGYN	2.79E-12	4.9799999999999998E-9
cffDNA	CREB1-eDBD-2	BRTGACGTCAYV	3.8299999999999996E-12	6.8500000000000001E-9
cffDNA	SNAI1-eDBD-methyl-1	DRCAGGTGCR	3.9399999999999998E-12	7.0399999999999997E-9
cffDNA	MAFG-FL-1	TGCTGACDTR	4.8800000000000002E-12	8.7199999999999997E-9
cffDNA	ELK3-FL-1	ACCGGAAGTR	5.27E-12	9.4099999999999996E-9
cffDNA	ZNF281-eDBD-methyl-1	GCCCMTCCCCCR	6.1400000000000001E-12	1.0999999999999999E-8
cffDNA	MAFG-FL-methyl-1	TGCTGACDYD	9.9999999999999994E-12	1.7900000000000001E-8
cffDNA	MYF6-eDBD-1	BAACASCTGWCR	1.1600000000000001E-11	2.0800000000000001E-8
cffDNA	POU2F3-eDBD-1	KNAYGCTRATS	1.33E-11	2.3800000000000001E-8
cffDNA	KLF16-eDBD-methyl-1	RCCACGCCCC	1.34E-11	2.4E-8
cffDNA	MAFG-FL-methyl-2	TGCTGACNDDGCR	1.52E-11	2.7100000000000001E-8
cffDNA	NRL-eDBD-methyl-1	NRWWNTGCTGACR	1.8399999999999999E-11	3.2899999999999997E-8
cffDNA	HOXA9-FL-1	RTCGTWAHNN	1.8399999999999999E-11	3.2899999999999997E-8
cffDNA	YBX1-eDBD-1	YGTWCCATC	1.8700000000000001E-11	3.3400000000000001E-8
cffDNA	NHLH1-FL-1	KGGNMGCAGCTGCGYCCC	2.7299999999999999E-11	4.88E-8
cffDNA	TFCP2L1-eDBD-1	ACYRGTYYRAACYRGT	3.6600000000000002E-11	6.5299999999999996E-8
cffDNA	MYOD1-eDBD-1	BAACASSTGTYV	3.7400000000000001E-11	6.6800000000000003E-8
cffDNA	GATA2-eDBD-1	RHGATAASV	4.0399999999999997E-11	7.2300000000000006E-8
cffDNA	KLF2-eDBD-methyl-1	NVCCMCRCCCN	7.1999999999999997E-11	1.29E-7
cffDNA	HES5-eDBD-methyl-1	GGCACGTGYC	7.6499999999999994E-11	1.37E-7
cffDNA	RHOXF1-FL-1	SGGATCAD	1.16E-10	2.0800000000000001E-7
cffDNA	HMX1-eDBD-1	SCAMTTAAC	1.2E-10	2.1400000000000001E-7
cffDNA	PRRX2-eDBD-2	NDCRTTAN	1.5899999999999999E-10	2.8299999999999998E-7
cffDNA	KLF12-FL-methyl-2	RGCCGACGCCCW	1.5999999999999999E-10	2.8700000000000002E-7
cffDNA	PAX4-eDBD-1	YTYACGCWTSAVYGCRYH	2.0399999999999999E-10	3.65E-7
cffDNA	TBX6-eDBD-1	DAGGTGTKAW	3E-10	5.3600000000000004E-7
cffDNA	ZBTB14-eDBD-1	RTGCGCGTGCACGHGV	3.2500000000000002E-10	5.7999999999999995E-7
cffDNA	MSC-eDBD-2	BRMCATATGKYV	3.3299999999999999E-10	5.9599999999999999E-7
cffDNA	CEBPG-FL-methyl-1	BRTTGCGYMABV	3.3599999999999998E-10	5.9999999999999997E-7
cffDNA	CREB3L1-eDBD-2	TGCCACGTGGCA	3.9599999999999998E-10	7.0800000000000004E-7
cffDNA	ATF2-eDBD-1	NRTGACGTMAYN	5.2700000000000004E-10	9.4200000000000004E-7
cffDNA	CREB3L4-eDBD-2	GRTGACGTCAYC	5.5099999999999996E-10	9.850000000000001E-7
cffDNA	LHX5-FL-methyl-2	VTCGTTAN	5.7199999999999999E-10	1.02E-6
cffDNA	ELF4-eDBD-1	NAMSCGGAAGTR	5.7399999999999998E-10	1.0300000000000001E-6
cffDNA	TFAP4-FL-methyl-1	AWCAGCTGWT	6.9699999999999997E-10	1.24E-6
cffDNA	MSC-eDBD-1	HRACAGCTGTYN	1.0500000000000001E-9	1.88E-6
[truncated: 913 more rows]

## Sheet: Fig. 3a
Source	Sampling	Contrast	chr	start	end	width	CpGs	betaCoefficient	statistic	p.value	q.value	direction	difference	CpG.Island	CpG.Shore	CpG.Shelf	Open.Sea	annotation	geneId	distanceToTSS	geneSymbol	gene
[truncated: 538 more rows]

[truncated: 4 more sheets: Fig. 3b, Fig. 3c, Fig. 4a-b, Fig. 4d]
